# Supplementary material for: O-Methyl cyclo­laudenol
Source: Acta Crystallogr Sect E Struct Rep Online. 2009 May 7;65(Pt 6):o1202. doi: 10.1107/S1600536809016031 (PMC2969708; doi:10.1107/S1600536809016031)
Supplement: Supplementary file 2 [file e-65-o1202-Isup2.hkl]

#
# h,k,l, Fc-squared, Fo-squared, sigma(Fo-squared) and status flag
#
data_I
_shelx_title ' n3lt in P2(1)2(1)2(1)'
_shelx_refln_list_code          4
_shelx_F_calc_maximum      221.05
_exptl_crystal_F_000      1016.00
_reflns_d_resolution_high  0.8313
 
loop_
 _symmetry_equiv_pos_as_xyz
 'x, y, z'
 '-x+1/2, -y, z+1/2'
 'x+1/2, -y+1/2, -z'
 '-x, y+1/2, -z+1/2'
 
_cell_length_a     6.8812
_cell_length_b     8.5040
_cell_length_c    47.7465
_cell_angle_alpha  90.000
_cell_angle_beta   90.000
_cell_angle_gamma  90.000
 
_shelx_F_squared_multiplier     1.000
 
loop_
 _refln_index_h
 _refln_index_k
 _refln_index_l
 _refln_F_squared_calc
 _refln_F_squared_meas
 _refln_F_squared_sigma
 _refln_observed_status
   2   0   0      266.63        3.81      2.59 o
   4   0   0      104.17       82.17     14.01 o
   6   0   0      112.57       55.18     17.47 o
   1   1   0    48862.22    46190.68    150.85 o
   2   1   0      180.67      160.79     20.93 o
   3   1   0       11.81        3.29      4.84 o
   4   1   0       28.70       33.13      7.15 o
   5   1   0       15.70        9.66      7.70 o
   6   1   0      224.55      183.97     12.68 o
   7   1   0        3.59       16.23      5.94 o
   0   2   0     9385.13     9264.86    391.13 o
   1   2   0      861.63      908.03     24.10 o
   2   2   0     3007.95     3361.21    139.89 o
   3   2   0     1721.97     1778.02     32.29 o
   4   2   0       89.30       89.45     10.76 o
   5   2   0       10.45       15.99      6.29 o
   6   2   0       54.00       51.39      8.39 o
   7   2   0       46.44       38.14      7.07 o
   8   2   0       10.86        6.10      4.35 o
   1   3   0      983.46      889.92     15.31 o
   2   3   0     1795.95     2092.01     25.75 o
   3   3   0        1.08        2.23      4.52 o
   4   3   0      125.23      129.80     15.60 o
   5   3   0        9.03        1.68      5.01 o
   6   3   0        0.12        2.50      5.41 o
   7   3   0       29.66       38.98      6.99 o
   0   4   0       43.40       30.10      8.82 o
   1   4   0      178.44      217.43     10.15 o
   2   4   0       80.09       87.14      7.06 o
   3   4   0        0.69        0.10      4.16 o
   4   4   0       11.72       17.57      4.68 o
   5   4   0       72.78       74.59      8.28 o
   6   4   0      304.45      338.05     16.23 o
   7   4   0        0.10        0.16      3.69 o
   1   5   0        3.55        2.38      4.94 o
   2   5   0      206.91      213.36     21.71 o
   3   5   0      253.52      221.11     13.97 o
   4   5   0       20.79       15.46      4.36 o
   5   5   0      354.23      374.03     11.85 o
   6   5   0        9.42       19.57      5.15 o
   7   5   0       69.13       64.73      8.57 o
   0   6   0       67.69       71.55     11.82 o
   1   6   0       16.56       26.63      5.54 o
   2   6   0      145.80      158.69      9.00 o
   3   6   0        8.05       11.92      4.90 o
   4   6   0        0.32       -0.49      4.40 o
   5   6   0       17.87       29.35      6.04 o
   6   6   0        2.61        2.37      4.08 o
   1   7   0      237.31      233.88     13.03 o
   2   7   0       26.66       28.27      6.26 o
   3   7   0      142.89      142.21     12.58 o
   4   7   0       46.06       35.73      6.01 o
   5   7   0        0.02        4.56      4.37 o
   6   7   0        0.02       -2.25      7.61 o
   0   8   0     1354.35     1340.15    173.51 o
   1   8   0      333.43      355.35     19.17 o
   2   8   0      154.18      160.77     12.89 o
   3   8   0      351.27      321.90     20.76 o
   4   8   0        3.30        0.44      7.03 o
   1   9   0      219.55      282.43     17.28 o
   2   9   0        0.19       -1.38      5.59 o
   3   9   0       66.74       86.91     11.56 o
   1  10   0       33.02       14.70      9.34 o
   2   0   1     3029.81     3123.95     72.14 o
   3   0   1       82.65       66.50     45.93 o
   4   0   1        0.41        3.14      4.75 o
   5   0   1        5.71        7.45      5.07 o
   6   0   1      378.86      418.29     24.10 o
   7   0   1        0.06       -0.77      5.08 o
   0   1   1      383.88      375.02     29.32 o
   1   1   1     3964.03     4153.32     48.87 o
   2   1   1      211.29      217.25     20.87 o
   3   1   1      215.45      193.51      9.70 o
   4   1   1      282.10      273.45     12.37 o
   5   1   1      139.82      109.09     10.27 o
   6   1   1       53.37       90.36      6.75 o
   7   1   1       85.68       74.57      6.04 o
   0   2   1      681.49      521.37     15.59 o
   1   2   1      236.05      309.68      6.61 o
   2   2   1        7.85       33.67      3.03 o
   3   2   1      413.26      470.23     10.32 o
   4   2   1      100.98       88.15      7.67 o
   5   2   1      504.75      480.34     12.22 o
   6   2   1      139.02      124.87      8.00 o
   7   2   1       17.68        8.88      3.80 o
   8   2   1       17.60       11.89      3.34 o
   0   3   1      241.17      220.96     14.36 o
   1   3   1     2519.03     2554.16     18.06 o
   2   3   1      665.92      683.81     10.65 o
   3   3   1       97.84      128.43      8.02 o
   4   3   1      313.68      305.82      9.72 o
   5   3   1      158.80      183.50      8.86 o
   6   3   1       15.29       11.96      4.39 o
   7   3   1       39.20       29.12      4.55 o
   0   4   1     1034.72     1083.99     24.89 o
   1   4   1      642.09      660.51     12.06 o
   2   4   1      895.10      848.09     16.16 o
   3   4   1      208.72      266.88      9.41 o
   4   4   1      205.86      232.74      7.32 o
   5   4   1      257.18      284.91      9.00 o
   6   4   1       73.88       81.55      7.18 o
   7   4   1       26.85       29.29      3.71 o
   0   5   1        2.55        3.79      5.29 o
   1   5   1       69.94       78.40      7.36 o
   2   5   1      169.75      145.60     10.34 o
   3   5   1       72.08       67.55      6.20 o
   4   5   1      856.81      871.98     17.53 o
   5   5   1       23.44       30.41      3.93 o
   6   5   1      110.56      112.51      5.95 o
   7   5   1        4.78        7.20      2.53 o
   0   6   1        1.25        2.22      4.75 o
   1   6   1       35.02       28.03      4.28 o
   2   6   1       39.79       32.86      3.86 o
   3   6   1       31.91       22.78      3.72 o
   4   6   1      198.58      203.89      7.35 o
   5   6   1      174.63      184.07      7.01 o
   6   6   1        1.75        4.21      2.96 o
   0   7   1      164.25      161.82     12.62 o
   1   7   1       24.84       22.43      4.68 o
   2   7   1      125.82      109.54      6.57 o
   3   7   1        4.21        4.86      3.78 o
   4   7   1       12.36       15.88      3.67 o
   5   7   1       43.49       40.33      4.07 o
   6   7   1       13.01       18.42      6.61 o
   0   8   1        8.84       13.69      6.59 o
   1   8   1       66.92       76.33      8.17 o
   2   8   1       87.87       93.41      7.40 o
   3   8   1       51.00       56.38      6.75 o
   4   8   1        9.99        6.47      5.28 o
   5   8   1        1.32        6.24      5.62 o
   0   9   1        8.71        6.22      5.10 o
   1   9   1       18.06       25.56      4.70 o
   2   9   1       64.72       75.54      6.36 o
   3   9   1        1.96       -2.31      4.67 o
   1  10   1       16.21       13.91      6.42 o
   0   0   2      496.07      460.84      7.09 o
   2   0   2      189.48      192.34     12.80 o
   3   0   2        9.79        5.29      2.69 o
   4   0   2      545.43      585.40     29.75 o
   5   0   2      159.27      167.94     11.55 o
   6   0   2       14.89        9.75      7.26 o
   7   0   2       23.60       42.50      7.12 o
   1   1   2     9355.43     9391.47    522.54 o
   2   1   2      415.22      439.54     23.40 o
   3   1   2       41.65       33.41      3.47 o
   4   1   2       11.36       11.68      3.97 o
   5   1   2       15.00       14.07      5.13 o
   6   1   2       20.11       14.00      4.35 o
   7   1   2       29.19       49.23      5.37 o
   0   2   2      126.18      115.67      3.68 o
   1   2   2      165.07      159.70      4.76 o
   2   2   2       44.40       48.09      2.92 o
   3   2   2     1579.63     1857.65     26.67 o
   4   2   2      156.61      154.49      8.93 o
   5   2   2       84.86       94.42      6.50 o
   6   2   2        9.58        5.25      3.95 o
   7   2   2       15.07       10.63      3.87 o
   8   2   2       27.24       28.18      4.21 o
   0   3   2       13.23       21.57      2.47 o
   1   3   2      442.84      570.71      8.85 o
   2   3   2     2463.21     2592.59     24.98 o
   3   3   2      299.69      330.41     11.47 o
   4   3   2       62.06       80.83      5.92 o
   5   3   2      396.03      383.09     11.22 o
   6   3   2       87.08       73.91      6.86 o
   7   3   2        8.49        6.38      3.54 o
   0   4   2       12.47       18.95      5.17 o
   1   4   2       50.83       45.95      3.88 o
   2   4   2      163.36      162.23      6.86 o
   3   4   2       85.16       95.10      6.84 o
   4   4   2       39.53       46.10      4.35 o
   5   4   2      243.14      237.86      8.51 o
   6   4   2      170.80      179.80      9.59 o
   7   4   2       18.17       15.83      3.29 o
   0   5   2      421.26      433.18     19.08 o
   1   5   2      117.39      137.18      8.66 o
   2   5   2      242.89      259.00     10.38 o
   3   5   2      496.56      520.23     12.20 o
   4   5   2      146.45      133.79      5.21 o
   5   5   2       52.75       27.26      3.87 o
   6   5   2       37.84       36.83      4.00 o
   7   5   2       22.60       21.23      2.99 o
   0   6   2       25.82       25.77      6.15 o
   1   6   2       61.92       66.13      5.47 o
   2   6   2       11.11        8.16      3.05 o
   3   6   2      148.75      136.06      6.29 o
   4   6   2      277.14      262.81      9.19 o
   5   6   2       69.52       56.73      4.81 o
   6   6   2       31.87       23.86      3.52 o
   0   7   2      450.63      428.34     25.94 o
   1   7   2      394.15      363.68     11.63 o
   2   7   2      252.09      248.29      8.69 o
   3   7   2       44.40       42.03      4.99 o
   4   7   2       40.75       40.98      4.60 o
   5   7   2        8.22        7.75      3.10 o
   6   7   2       14.32       24.29      5.42 o
   0   8   2       63.36       45.78      8.44 o
   1   8   2        8.06        6.35      4.62 o
   2   8   2        9.11       10.77      4.93 o
   3   8   2       59.81       64.19      7.06 o
   4   8   2        6.44        7.75      5.30 o
   0   9   2        0.12       -0.73      4.56 o
   1   9   2      105.58      128.07      7.64 o
   2   9   2       41.06       45.41      5.54 o
   3   9   2       20.47       17.30      5.56 o
   1  10   2        0.18        1.21      7.96 o
   1   0   3     2578.16     2796.90     29.93 o
   2   0   3       17.68       16.76      2.68 o
   3   0   3        4.15       11.18      3.85 o
   4   0   3       53.69       61.07     12.97 o
   5   0   3      191.41      178.11     11.82 o
   6   0   3      257.49      325.51     17.55 o
   7   0   3      188.04      195.65     19.14 o
   0   1   3    11888.45     9346.12     53.80 o
   1   1   3     9193.18     8729.78    330.18 o
   2   1   3      408.48      415.41     14.73 o
   3   1   3     1165.68     1320.56     51.82 o
   4   1   3      275.07      251.59     11.58 o
   5   1   3      237.69      233.61     11.12 o
   6   1   3      114.34      121.88      7.73 o
   7   1   3      140.14      160.27      8.11 o
   0   2   3     2169.92     2193.17    111.29 o
   1   2   3     1900.66     2042.81     38.94 o
   2   2   3      372.51      369.64     13.32 o
   3   2   3      515.04      548.65     15.86 o
   4   2   3      403.21      382.78     13.12 o
   5   2   3       70.17       84.40      6.29 o
   6   2   3       30.00       23.24      4.77 o
   7   2   3       93.81       94.89      6.72 o
   8   2   3       24.50       24.97      4.05 o
   0   3   3      225.79      237.92     19.03 o
   1   3   3     1020.71     1060.30     23.35 o
   2   3   3       39.66       67.25      4.89 o
   3   3   3      526.65      563.22     17.65 o
   4   3   3      219.59      244.26      8.44 o
   5   3   3      860.69      898.43     16.21 o
   6   3   3       73.87       78.70      6.98 o
   7   3   3       58.81       71.64      6.02 o
   0   4   3      788.84      851.66     22.32 o
   1   4   3      271.63      287.99      8.37 o
   2   4   3      420.53      463.17     10.61 o
   3   4   3      273.62      247.09      9.19 o
   4   4   3      376.39      344.90      8.25 o
   5   4   3       95.37       87.24      6.26 o
   6   4   3       22.79       19.11      4.49 o
   7   4   3        2.32        7.17      2.86 o
   0   5   3       85.48       83.56     10.47 o
   1   5   3       87.18      100.71      7.27 o
   2   5   3      101.47       84.33      6.71 o
   3   5   3      158.66      157.93      8.01 o
   4   5   3      425.82      401.56      9.32 o
   5   5   3      111.46      104.73      5.76 o
   6   5   3      167.50      157.00      6.41 o
   7   5   3       36.72       40.65      3.68 o
   0   6   3       16.79       38.03      6.82 o
   1   6   3       29.02       27.35      4.24 o
   2   6   3      168.19      170.30      6.90 o
   3   6   3      101.48       87.51      5.23 o
   4   6   3       97.85       70.08      5.43 o
   5   6   3       19.12       20.66      3.78 o
   6   6   3       20.59        8.19      2.99 o
   0   7   3      188.93      161.76     11.30 o
   1   7   3      112.64      126.26      7.43 o
   2   7   3       50.72       44.50      4.98 o
   3   7   3       34.10       43.59      5.05 o
   4   7   3      149.32      158.57      7.91 o
   5   7   3       74.69       78.06      4.98 o
   6   7   3       20.29       13.49      6.23 o
   0   8   3        1.05       -1.12      5.53 o
   1   8   3      168.09      197.82     10.63 o
   2   8   3      114.35      144.71      9.30 o
   3   8   3       31.06       33.12      5.48 o
   4   8   3       22.26       20.26      5.99 o
   5   8   3       17.02       17.75      6.40 o
   0   9   3       33.19       25.78      6.03 o
   1   9   3        2.51        0.59      3.71 o
   2   9   3       61.62       72.77      6.32 o
   3   9   3        3.36       -0.01      4.76 o
   1  10   3        0.33        3.11      8.13 o
   1   0   4      864.02      858.55     12.29 o
   2   0   4     6407.56     6760.12    152.66 o
   3   0   4       34.77       68.03      7.24 o
   4   0   4      289.49      266.28     14.62 o
   5   0   4      129.24      107.18      9.81 o
   6   0   4       14.07       29.23      8.86 o
   7   0   4       12.88        3.97      5.42 o
   0   1   4     3041.86     2587.23     26.99 o
   1   1   4     1554.66     1579.17     54.18 o
   2   1   4      180.63      151.85      7.06 o
   3   1   4     1560.33     1549.38     61.77 o
   4   1   4      360.65      368.45     11.98 o
   5   1   4       58.82       54.65      6.64 o
   6   1   4       37.93       34.49      4.92 o
   7   1   4       89.03       70.93      5.98 o
   0   2   4     1566.73     1043.50    500.29 o
   1   2   4     8054.44     8491.25    140.64 o
   2   2   4     3382.38     3342.81     75.40 o
   3   2   4      367.72      457.78     32.75 o
   4   2   4      125.92       87.66      7.80 o
   5   2   4       30.33       35.06      4.88 o
   6   2   4      121.21      134.40      8.24 o
   7   2   4       46.31       35.12      4.85 o
   8   2   4        8.93        9.99      3.41 o
   0   3   4     1729.44     1439.26     96.58 o
   1   3   4     1418.66     1449.15     15.42 o
   2   3   4      149.50      243.39      7.66 o
   3   3   4     1197.12     1287.40     28.63 o
   4   3   4      304.82      311.49      9.31 o
   5   3   4      264.74      296.62     10.11 o
   6   3   4      345.77      349.85     10.90 o
   7   3   4       63.65       57.42      5.52 o
   0   4   4      935.73      992.87     32.09 o
   1   4   4      537.78      593.62     13.41 o
   2   4   4      521.80      479.14     10.83 o
   3   4   4      114.22      122.87      7.61 o
   4   4   4       63.22       72.69      4.93 o
   5   4   4       93.70      126.39      7.16 o
   6   4   4      156.87      163.16      7.64 o
   7   4   4       87.54       71.00      4.78 o
   0   5   4      108.22      111.14     11.85 o
   1   5   4      139.29      152.78      8.20 o
   2   5   4      123.60      125.55      7.80 o
   3   5   4      595.74      591.00     16.55 o
   4   5   4      305.19      289.34      6.51 o
   5   5   4      310.24      296.81      7.92 o
   6   5   4       82.89       84.77      5.15 o
   7   5   4        5.88        2.04      2.47 o
   0   6   4       27.08       30.73      6.58 o
   1   6   4       47.37       45.33      5.23 o
   2   6   4      137.70      128.67      6.20 o
   3   6   4       76.31       87.39      5.17 o
   4   6   4       13.28       11.68      3.69 o
   5   6   4       88.87       78.27      5.27 o
   6   6   4       90.07       78.93      6.03 o
   0   7   4       91.18       94.76      9.25 o
   1   7   4       12.97       20.62      4.37 o
   2   7   4      102.55      114.98      6.99 o
   3   7   4       41.37       37.17      4.82 o
   4   7   4       24.70       26.93      4.20 o
   5   7   4        5.21       13.77      3.46 o
   0   8   4       65.32       61.68     10.36 o
   1   8   4      141.83      150.38     10.62 o
   2   8   4        8.57       10.49      4.53 o
   3   8   4       80.46       87.57      6.78 o
   4   8   4       23.08       34.19      6.69 o
   5   8   4       42.61       57.52      8.75 o
   0   9   4        0.44        3.78      4.78 o
   1   9   4       35.60       29.78      4.82 o
   2   9   4       95.51       95.50      6.97 o
   3   9   4        9.42        7.72      5.08 o
   1  10   4       44.46       32.18     10.55 o
   1   0   5    12079.99    11936.43     76.89 o
   2   0   5       51.65       52.75      5.50 o
   3   0   5      296.66      245.60     28.72 o
   4   0   5      369.33      329.02     21.62 o
   5   0   5       25.60       25.35      5.89 o
   6   0   5       10.42        4.21      6.88 o
   7   0   5       18.60       22.70      6.26 o
   0   1   5     3979.65     3328.07    423.65 o
   1   1   5      347.94      324.47     10.78 o
   2   1   5     3532.58     3501.59    193.40 o
   3   1   5     1254.60     1231.44     41.82 o
   4   1   5      156.55      177.11      8.95 o
   5   1   5       63.45       56.88      6.65 o
   6   1   5       58.63       89.68      6.46 o
   7   1   5       32.44       43.28      5.63 o
   0   2   5      245.03      256.29     24.32 o
   1   2   5      191.12      283.51     13.37 o
   2   2   5     1708.29     1756.86     31.61 o
   3   2   5      266.06      292.72     14.53 o
   4   2   5       30.32       19.48      5.49 o
   5   2   5       61.52       61.10      5.73 o
   6   2   5        8.62       20.87      4.33 o
   7   2   5       33.03       40.50      5.11 o
   8   2   5        2.49        1.00      3.01 o
   0   3   5     1772.60     1674.30     99.49 o
   1   3   5      527.98      592.87     16.66 o
   2   3   5      687.15      737.89     18.95 o
   3   3   5      153.76      115.55      6.48 o
   4   3   5      498.17      516.53     15.60 o
   5   3   5      111.97      120.04      7.68 o
   6   3   5      103.18      112.26      7.56 o
   7   3   5       20.41       24.91      4.32 o
   0   4   5      387.36      469.58     21.10 o
   1   4   5      152.71      221.16      7.86 o
   2   4   5      227.47      216.39      7.78 o
   3   4   5       39.92       36.88      4.93 o
   4   4   5       34.47       42.89      4.08 o
   5   4   5      159.22      156.57      7.06 o
   6   4   5       12.78       11.26      3.72 o
   7   4   5       56.91       40.81      4.00 o
   0   5   5      211.76      217.28     14.31 o
   1   5   5      299.09      315.26     10.72 o
   2   5   5      367.03      379.92     11.68 o
   3   5   5      300.83      263.37      8.27 o
   4   5   5       26.76       33.32      3.34 o
   5   5   5       58.87       52.49      4.60 o
   6   5   5        9.51       17.66      3.41 o
   7   5   5       10.53        9.17      2.68 o
   0   6   5       40.56       40.27      7.04 o
   1   6   5        2.82        2.91      3.39 o
   2   6   5      305.91      296.45     11.09 o
   3   6   5      244.80      244.80      7.13 o
   4   6   5       51.62       53.52      4.98 o
   5   6   5       25.85       25.16      3.92 o
   6   6   5        9.99        6.49      2.93 o
   0   7   5      189.18      166.78     11.50 o
   1   7   5        2.77       -0.21      3.59 o
   2   7   5      216.48      240.94      9.28 o
   3   7   5       30.13       21.86      4.33 o
   4   7   5       23.97       25.11      4.18 o
   5   7   5       16.78       12.97      3.44 o
   0   8   5       26.59       23.82      7.07 o
   1   8   5       68.38       58.83      6.29 o
   2   8   5       94.07       95.96      6.99 o
   3   8   5       17.61       17.68      4.55 o
   4   8   5       43.54       61.53      7.75 o
   5   8   5        2.64        3.03      5.32 o
   0   9   5       87.48       81.66      8.12 o
   1   9   5        1.32        1.23      3.82 o
   2   9   5       15.73       15.97      4.71 o
   3   9   5       22.78       30.74      6.06 o
   1  10   5       18.50       14.36      9.17 o
   1   0   6    38207.19    36701.46    751.12 o
   2   0   6     1200.59     1211.36     20.12 o
   3   0   6      647.79      504.15     21.88 o
   4   0   6       44.39       38.03      6.26 o
   5   0   6      634.22      683.65     30.34 o
   6   0   6        9.87       11.37      7.24 o
   7   0   6        1.91       -3.17      5.32 o
   0   1   6    23477.32    19998.32   2260.63 o
   1   1   6     1238.92     1119.69     50.71 o
   2   1   6     3530.31     3662.22    140.98 o
   3   1   6      113.88       89.05      5.02 o
   4   1   6      120.00      130.96      8.23 o
   5   1   6      220.54      245.73     10.13 o
   6   1   6       71.63       80.88      6.29 o
   7   1   6      202.23      226.89     10.99 o
   8   1   6        9.91       10.03      5.54 o
   0   2   6     1128.27     1069.55    100.03 o
   1   2   6      817.09      890.49     18.55 o
   2   2   6     1808.16     2005.89     77.80 o
   3   2   6      515.88      526.98     21.96 o
   4   2   6      823.44      836.83     37.13 o
   5   2   6       11.02       16.37      4.13 o
   6   2   6       42.14       45.71      5.37 o
   7   2   6      219.75      247.52     10.40 o
   8   2   6       12.54       17.89      3.74 o
   0   3   6      226.05      189.87      7.89 o
   1   3   6     2530.64     2760.33     82.23 o
   2   3   6     5585.98     6110.98    189.64 o
   3   3   6       63.87       76.27      6.15 o
   4   3   6       28.24       18.31      4.16 o
   5   3   6       76.95       84.17      6.11 o
   6   3   6       12.38        8.47      4.03 o
   7   3   6       22.21       17.34      3.95 o
   0   4   6       67.34       79.10      8.85 o
   1   4   6     1931.83     2020.36     75.99 o
   2   4   6      294.41      256.76      8.37 o
   3   4   6      141.84      137.26      8.65 o
   4   4   6      670.78      676.12     11.05 o
   5   4   6      328.37      343.36      8.84 o
   6   4   6        7.05        4.17      3.41 o
   7   4   6       41.64       35.92      3.84 o
   0   5   6       27.99       28.50      7.31 o
   1   5   6      103.15      111.18      7.62 o
   2   5   6       59.56       64.45      6.17 o
   3   5   6       51.89       54.08      4.13 o
   4   5   6      105.26      100.28      4.59 o
   5   5   6      266.12      235.49      7.25 o
   6   5   6       61.61       67.10      4.71 o
   7   5   6        1.50        1.77      2.43 o
   0   6   6      395.89      441.93     15.94 o
   1   6   6       21.96       23.33      4.46 o
   2   6   6       55.89       54.20      4.42 o
   3   6   6       80.53       87.98      5.14 o
   4   6   6        5.44        5.31      3.30 o
   5   6   6       39.91       52.32      4.72 o
   6   6   6      112.39       95.80      6.77 o
   0   7   6       37.89       36.14      6.99 o
   1   7   6       10.13        7.66      3.92 o
   2   7   6      291.45      300.80     11.85 o
   3   7   6       27.68       16.25      4.33 o
   4   7   6        8.60        5.92      3.47 o
   5   7   6       13.04        9.38      3.45 o
   0   8   6      147.83      149.09     14.80 o
   1   8   6      455.95      495.48     24.06 o
   2   8   6       50.98       55.54      5.82 o
   3   8   6       31.82       32.22      5.07 o
   4   8   6       10.72       12.92      4.88 o
   5   8   6       52.85       53.08      6.41 o
   0   9   6      205.51      213.34     15.35 o
   1   9   6       20.78       22.78      4.77 o
   2   9   6       77.22       69.81      6.64 o
   3   9   6       16.01        9.05      5.07 o
   1  10   6       15.58       24.05      9.51 o
   1   0   7    23330.81    23123.77   1008.10 o
   2   0   7     7454.81     8532.19    105.61 o
   3   0   7      449.68      372.47     47.40 o
   4   0   7       25.47       17.33      5.26 o
   5   0   7      547.02      528.73     17.72 o
   6   0   7       32.44       12.29      5.44 o
   7   0   7       39.41       25.72      6.38 o
   0   1   7      342.69      224.07     18.77 o
   1   1   7      260.55      252.35     13.39 o
   2   1   7     3502.12     3731.99    123.54 o
   3   1   7      875.01      924.63     41.77 o
   4   1   7       92.76       89.49      6.65 o
   5   1   7       84.71       94.26      7.17 o
   6   1   7      158.31      151.01      7.60 o
   7   1   7       35.02       40.55      4.54 o
   0   2   7     1954.59     1574.45    141.23 o
   1   2   7     1868.65     1880.07     45.03 o
   2   2   7      150.33      163.11      7.49 o
   3   2   7     1837.93     2051.04     91.92 o
   4   2   7      409.97      447.45     25.87 o
   5   2   7      250.60      253.98      8.27 o
   6   2   7        5.57        5.86      3.73 o
   7   2   7       38.27       40.74      5.11 o
   8   2   7       15.43        8.51      3.44 o
   0   3   7      421.05      384.81     75.83 o
   1   3   7      235.71      279.68     12.59 o
   2   3   7      647.14      729.08     23.64 o
   3   3   7      105.89      127.84      7.41 o
   4   3   7      747.44      733.14     16.47 o
   5   3   7       44.11       53.48      4.82 o
   6   3   7        8.10        5.74      3.83 o
   7   3   7       17.88       17.67      3.94 o
   0   4   7       15.10       10.93      3.48 o
   1   4   7      382.67      470.45     21.79 o
   2   4   7      154.70      180.93      7.40 o
   3   4   7       41.90       52.34      6.01 o
   4   4   7       93.50       98.70      5.62 o
   5   4   7      230.88      236.52      7.56 o
   6   4   7       25.47       25.66      4.29 o
   7   4   7       76.97       77.67      4.87 o
   0   5   7      104.68      110.38     11.80 o
   1   5   7       76.57       71.60      6.46 o
   2   5   7       54.00       45.78      4.83 o
   3   5   7      129.83      115.23      5.56 o
   4   5   7      574.41      562.53     10.77 o
   5   5   7       29.50       23.30      3.47 o
   6   5   7       11.55        4.48      2.85 o
   7   5   7       11.36        9.30      2.88 o
   0   6   7       21.58       27.79      6.47 o
   1   6   7       89.50       93.99      6.76 o
   2   6   7      227.11      203.49      6.79 o
   3   6   7      696.22      723.54     19.87 o
   4   6   7        5.82       10.48      3.55 o
   5   6   7        8.17        5.67      3.29 o
   6   6   7       15.56       12.11      2.90 o
   0   7   7      125.02      149.86     11.23 o
   1   7   7       67.04       71.21      6.06 o
   2   7   7       47.00       45.48      6.09 o
   3   7   7      131.47      135.05      8.61 o
   4   7   7      252.64      254.67     11.67 o
   5   7   7        9.59       10.86      3.44 o
   0   8   7       36.37       49.08     10.41 o
   1   8   7       92.82       93.69      7.55 o
   2   8   7      102.67       99.33      7.00 o
   3   8   7       55.45       59.05      6.37 o
   4   8   7        6.55       10.99      4.82 o
   5   8   7       10.72        9.04      4.40 o
   0   9   7       37.47       31.58      6.23 o
   1   9   7        3.84        2.34      3.85 o
   2   9   7       11.62       10.62      4.78 o
   3   9   7       32.38       37.18      6.20 o
   1  10   7       28.39       18.51      9.17 o
   1   0   8      225.98      210.87     10.98 o
   2   0   8       12.56        4.32      3.06 o
   3   0   8       44.69       40.14      6.49 o
   4   0   8      457.68      407.89     20.31 o
   5   0   8       45.33       68.58      7.82 o
   6   0   8        0.03        5.67      4.74 o
   7   0   8       12.97       14.21      5.91 o
   0   1   8     3457.51     3044.09    257.04 o
   1   1   8     2430.14     2269.45    127.08 o
   2   1   8     2017.35     2076.14     66.45 o
   3   1   8      775.70      880.48     35.62 o
   4   1   8       67.58       71.04      5.73 o
   5   1   8       69.53       69.85      5.84 o
   6   1   8       52.10       53.14      5.25 o
   7   1   8       96.96      102.85      6.21 o
   8   1   8       34.60       25.60      6.40 o
   0   2   8     8154.03     7584.11    663.79 o
   1   2   8      628.67      594.23     26.93 o
   2   2   8      209.77      134.96      8.20 o
   3   2   8      109.06      118.38      7.67 o
   4   2   8       32.90       56.19      7.74 o
   5   2   8      171.86      190.12      7.91 o
   6   2   8      138.40      136.98      7.99 o
   7   2   8       10.60       15.19      4.02 o
   8   2   8       44.81       38.78      6.57 o
   0   3   8      467.53      443.84     36.34 o
   1   3   8     2122.53     2056.95     65.40 o
   2   3   8      504.18      420.18     13.31 o
   3   3   8       92.67       66.17      5.92 o
   4   3   8      661.22      666.80     19.97 o
   5   3   8       56.67       65.69      5.05 o
   6   3   8       27.48       34.43      5.14 o
   7   3   8        0.78        1.62      3.08 o
   0   4   8      478.14      464.62     40.94 o
   1   4   8      897.40      905.99     37.15 o
   2   4   8     1725.16     1850.83     46.34 o
   3   4   8      491.45      485.51     11.56 o
   4   4   8      297.13      338.05      8.33 o
   5   4   8       10.41       11.33      3.41 o
   6   4   8       34.45       17.46      3.96 o
   7   4   8        7.11       10.83      2.93 o
   0   5   8        8.22        6.83      5.19 o
   1   5   8      100.80      116.28      9.04 o
   2   5   8      182.81      173.66      7.12 o
   3   5   8      122.55      128.05      5.62 o
   4   5   8       77.01       91.69      4.55 o
   5   5   8      311.91      350.66      7.98 o
   6   5   8       31.00       34.04      3.68 o
   7   5   8        2.02        0.79      2.53 o
   0   6   8      259.51      249.23     11.46 o
   1   6   8      135.55      162.46      8.89 o
   2   6   8       69.37       95.27      5.39 o
   3   6   8      555.10      561.01     17.47 o
   4   6   8       89.01       72.59      5.24 o
   5   6   8       35.73       31.69      4.14 o
   6   6   8       19.82       13.99      2.83 o
   0   7   8       98.32       99.89     10.88 o
   1   7   8       48.37       47.99      5.15 o
   2   7   8       73.98       79.90      7.26 o
   3   7   8       39.31       32.61      5.62 o
   4   7   8       51.48       60.66      4.84 o
   5   7   8        0.43        0.76      3.05 o
   0   8   8       58.68       89.22     12.19 o
   1   8   8       62.43       69.03      7.12 o
   2   8   8        9.75       10.48      4.18 o
   3   8   8       51.70       42.55      5.72 o
   4   8   8       94.86      105.38      9.03 o
   5   8   8        1.57        3.11      5.88 o
   0   9   8       22.84       18.21      5.45 o
   1   9   8        4.75        3.71      3.71 o
   2   9   8       36.82       33.98      6.55 o
   3   9   8       46.99       52.66      6.83 o
   0  10   8        0.10       -2.59      7.96 o
   1  10   8       30.44       26.99      9.86 o
   1   0   9     1184.47     1037.30    109.16 o
   2   0   9       36.21       28.78      4.77 o
   3   0   9      193.04      209.06     11.25 o
   4   0   9        0.12        1.33      4.12 o
   5   0   9      757.46      708.17     17.97 o
   6   0   9      607.91      660.16     16.50 o
   7   0   9       13.81       10.80      4.30 o
   0   1   9      472.41      466.60     36.30 o
   1   1   9     2834.13     2708.33    153.84 o
   2   1   9     2331.49     2494.65    102.15 o
   3   1   9      524.78      565.33     21.10 o
   4   1   9      147.98      167.95      8.18 o
   5   1   9      392.85      382.50     11.75 o
   6   1   9       99.75       99.89      6.23 o
   7   1   9       12.94        7.58      3.43 o
   8   1   9       16.32        7.96      7.96 o
   0   2   9    10937.82     9833.36    956.33 o
   1   2   9      242.02      221.93     11.02 o
   2   2   9      578.58      489.97     18.08 o
   3   2   9     2280.52     2354.61    134.05 o
   4   2   9      546.04      463.78     21.37 o
   5   2   9       31.90       38.97      4.32 o
   6   2   9      162.82      142.64      8.09 o
   7   2   9        4.72        2.51      3.04 o
   0   3   9      415.51      486.87     52.13 o
   1   3   9       34.09       35.78      3.52 o
   2   3   9     1595.12     1869.24     71.54 o
   3   3   9      704.88      746.63     15.60 o
   4   3   9      801.58      766.00     20.77 o
   5   3   9       34.08       30.33      4.11 o
   6   3   9      121.21      101.42      6.26 o
   7   3   9      170.04      145.27      7.57 o
   0   4   9       14.24       27.50      4.61 o
   1   4   9        4.49        4.58      2.78 o
   2   4   9      648.71      633.24     20.09 o
   3   4   9       92.15       83.92      6.21 o
   4   4   9      207.72      210.61      6.59 o
   5   4   9      164.15      177.26      7.04 o
   6   4   9        9.25        6.05      3.44 o
   7   4   9       16.18       10.86      2.94 o
   0   5   9       18.23        5.99      5.34 o
   1   5   9      103.31      115.33      9.10 o
   2   5   9      429.43      406.98     10.64 o
   3   5   9      420.97      461.58     11.93 o
   4   5   9      159.16      170.47      5.98 o
   5   5   9       42.88       38.55      3.74 o
   6   5   9       21.50       27.10      3.46 o
   7   5   9        3.65        2.89      2.55 o
   0   6   9       14.91       12.66      4.86 o
   1   6   9       39.35       49.05      5.87 o
   2   6   9      102.24      108.03      5.69 o
   3   6   9      836.18      806.20     23.57 o
   4   6   9       21.06       29.73      4.20 o
   5   6   9        9.71       13.20      3.50 o
   6   6   9        3.36        3.27      2.54 o
   0   7   9       93.47       84.94     10.14 o
   1   7   9      170.12      173.09      8.39 o
   2   7   9      236.09      245.76     10.20 o
   3   7   9      107.61      116.58      8.73 o
   4   7   9       37.65       30.37      4.25 o
   5   7   9       12.54       11.20      3.39 o
   0   8   9      389.59      416.21     20.30 o
   1   8   9       47.37       40.82      6.10 o
   2   8   9        7.48       13.07      4.64 o
   3   8   9       33.86       43.23      5.69 o
   4   8   9       23.38       19.32      5.07 o
   0   9   9        1.09        1.55      4.51 o
   1   9   9       21.74       18.07      3.95 o
   2   9   9       30.51       32.68      6.41 o
   3   9   9       17.24       20.49      5.51 o
   1  10   9       22.26       12.28      8.48 o
   0   0  10     2269.67     2075.01     28.54 o
   1   0  10       37.58       29.91      4.34 o
   2   0  10      320.42      463.65     14.10 o
   3   0  10       60.16       58.64     10.90 o
   4   0  10       62.08       56.99      9.27 o
   5   0  10      125.61      131.70     11.26 o
   6   0  10       60.14       89.51      8.19 o
   7   0  10        0.42       -3.61      3.61 o
   0   1  10     5519.07     5120.77    419.87 o
   1   1  10      697.39      644.97     42.99 o
   2   1  10     1746.20     1829.90     63.52 o
   3   1  10      497.35      458.77     16.95 o
   4   1  10       78.59      111.03      7.62 o
   5   1  10       65.96       66.97      5.14 o
   6   1  10      184.52      182.20      7.31 o
   7   1  10       40.37       44.38      4.73 o
   8   1  10       10.47       13.65      4.82 o
   0   2  10       70.35      105.01     12.80 o
   1   2  10      278.21      272.46     11.52 o
   2   2  10     2607.55     2961.71    156.95 o
   3   2  10      137.51      135.08     12.01 o
   4   2  10      119.69      140.91      9.81 o
   5   2  10      277.81      280.16      8.26 o
   6   2  10       24.10       26.42      4.68 o
   7   2  10       80.90       77.79      5.24 o
   0   3  10       85.32       92.38     10.19 o
   1   3  10      513.06      685.17     30.78 o
   2   3  10      419.54      428.06     16.65 o
   3   3  10     1157.88     1178.73     35.79 o
   4   3  10      181.77      181.53     12.41 o
   5   3  10      238.27      246.16      7.67 o
   6   3  10      146.08      146.66      7.21 o
   7   3  10       11.72       10.78      3.59 o
   0   4  10      483.09      578.72     36.15 o
   1   4  10      651.21      606.63     39.02 o
   2   4  10      194.60      202.47      9.08 o
   3   4  10      596.00      543.73     14.22 o
   4   4  10      282.59      283.37      7.37 o
   5   4  10      193.66      212.83      7.38 o
   6   4  10       41.79       58.25      4.58 o
   7   4  10        7.88        5.70      2.70 o
   0   5  10      113.83      106.97      9.95 o
   1   5  10       23.90       45.08      6.33 o
   2   5  10      302.67      299.50      8.71 o
   3   5  10      323.36      328.13     11.33 o
   4   5  10        5.54        4.38      2.84 o
   5   5  10      139.38      173.26      6.08 o
   6   5  10       90.52       93.35      4.62 o
   7   5  10        4.46        1.31      2.44 o
   0   6  10       27.68       19.71      5.24 o
   1   6  10      518.90      498.05     13.66 o
   2   6  10      658.06      585.54     14.76 o
   3   6  10      211.85      230.22      9.58 o
   4   6  10      114.81       96.18      5.99 o
   5   6  10       19.49       18.87      3.70 o
   6   6  10       21.86       18.67      2.96 o
   0   7  10       19.06       17.07      6.81 o
   1   7  10      166.28      159.88      8.12 o
   2   7  10       30.39       41.13      5.61 o
   3   7  10       15.30       15.58      4.88 o
   4   7  10       10.84       10.10      3.80 o
   5   7  10       49.96       59.28      5.53 o
   0   8  10        6.64        3.05      7.09 o
   1   8  10      120.06      120.92      8.62 o
   2   8  10       56.33       54.94      6.13 o
   3   8  10       75.92       86.98      7.11 o
   4   8  10       52.59       42.72      6.12 o
   0   9  10       20.68       19.97      6.04 o
   1   9  10       26.89       33.29      4.44 o
   2   9  10       23.33       22.22      5.91 o
   3   9  10       11.19       10.48      5.06 o
   1   0  11     3023.28     2827.01    343.21 o
   2   0  11      476.41      631.74     58.38 o
   3   0  11      142.60      146.52     14.36 o
   4   0  11        6.05        1.69      4.10 o
   5   0  11        8.34        9.78      4.90 o
   6   0  11       49.03       59.98      7.16 o
   7   0  11        0.11        5.13      3.95 o
   0   1  11      118.01      101.36     11.17 o
   1   1  11     4969.46     4422.58    279.89 o
   2   1  11      960.90     1029.39     40.23 o
   3   1  11     1185.97     1339.57     60.86 o
   4   1  11      142.49      156.10      8.27 o
   5   1  11      576.57      559.28     13.25 o
   6   1  11       49.24       46.39      4.64 o
   7   1  11       36.55       40.81      4.62 o
   0   2  11      237.25      220.17     18.05 o
   1   2  11      488.70      504.49     27.78 o
   2   2  11      268.83      307.53     19.01 o
   3   2  11      380.95      386.66     17.58 o
   4   2  11       23.96       36.09      4.78 o
   5   2  11       21.47       15.33      3.46 o
   6   2  11      126.20      136.43      6.78 o
   7   2  11       14.90       18.39      3.49 o
   0   3  11       16.15       27.27      5.44 o
   1   3  11      754.97      851.44     59.90 o
   2   3  11      355.66      476.80     23.22 o
   3   3  11      140.33      128.57     10.70 o
   4   3  11      120.07      130.96      8.28 o
   5   3  11       29.35       31.97      4.18 o
   6   3  11       16.20       16.55      3.89 o
   7   3  11       71.17       71.06      4.67 o
   0   4  11      974.18     1108.57     51.81 o
   1   4  11      314.53      270.09     12.60 o
   2   4  11      188.08      167.88      9.56 o
   3   4  11      461.88      421.75     14.07 o
   4   4  11       77.35       83.34      4.98 o
   5   4  11       74.38       75.26      4.67 o
   6   4  11       21.63       28.44      3.58 o
   7   4  11       30.69       36.69      3.56 o
   0   5  11       61.97       81.80      9.04 o
   1   5  11       20.89       22.34      5.25 o
   2   5  11      190.23      184.65      7.42 o
   3   5  11      167.69      165.27      6.03 o
   4   5  11      131.80      133.05      5.63 o
   5   5  11      123.19      114.26      5.20 o
   6   5  11        9.98       11.07      2.79 o
   7   5  11       46.76       35.56      3.86 o
   0   6  11       66.93       87.97      8.40 o
   1   6  11      144.77      140.44      7.86 o
   2   6  11       49.03       48.77      4.11 o
   3   6  11      107.37       95.47      5.40 o
   4   6  11        4.53        7.35      3.22 o
   5   6  11       10.86        9.26      3.23 o
   6   6  11        5.06        3.05      2.44 o
   0   7  11        2.25        2.55      5.86 o
   1   7  11      177.19      171.19      8.38 o
   2   7  11      429.79      434.24     12.86 o
   3   7  11       89.83       93.92      7.43 o
   4   7  11       89.94       77.10      5.76 o
   5   7  11        6.10        9.38      3.73 o
   0   8  11      126.47      125.10     11.51 o
   1   8  11       50.22       46.53      6.19 o
   2   8  11       20.21       27.70      5.51 o
   3   8  11       18.32       22.23      4.94 o
   4   8  11       35.67       39.44      5.96 o
   0   9  11       34.35       29.53      6.55 o
   1   9  11       83.37       84.20      6.22 o
   2   9  11       36.77       41.07      5.93 o
   3   9  11       41.79       27.35      5.48 o
   0   0  12      171.08      119.71      9.17 o
   1   0  12       80.18       82.34      8.82 o
   2   0  12     1032.64     1222.95    116.16 o
   3   0  12      337.91      481.95     24.22 o
   4   0  12       68.29       55.20      7.57 o
   5   0  12       33.39       36.12      5.61 o
   6   0  12      306.08      328.56     12.60 o
   7   0  12       65.14       62.45      6.04 o
   0   1  12     2338.75     2093.58    175.26 o
   1   1  12     2031.05     1811.27    121.48 o
   2   1  12     1393.34     1434.73     73.38 o
   3   1  12     2505.92     2490.09    104.44 o
   4   1  12       33.40       31.22      4.95 o
   5   1  12      525.56      580.53      9.96 o
   6   1  12       98.18      111.90      5.90 o
   7   1  12       80.47       94.63      5.55 o
   8   1  12        8.75        5.02      5.02 o
   0   2  12      187.21      201.35     13.38 o
   1   2  12      124.67      157.11      8.84 o
   2   2  12      527.69      519.31     25.97 o
   3   2  12     1258.40     1215.05     57.68 o
   4   2  12       69.32       64.89      5.55 o
   5   2  12       14.60       20.04      3.72 o
   6   2  12      289.17      292.92      8.21 o
   7   2  12       57.26       54.46      4.51 o
   0   3  12        3.63        0.70      2.45 o
   1   3  12     1281.59     1276.95     72.93 o
   2   3  12       29.57       26.65      4.40 o
   3   3  12      330.32      355.72     12.29 o
   4   3  12       42.56       47.59      5.73 o
   5   3  12      311.99      277.60      8.03 o
   6   3  12       82.20       67.76      5.12 o
   7   3  12       11.55       13.52      3.10 o
   0   4  12      459.58      485.72     23.96 o
   1   4  12      432.34      364.88     16.57 o
   2   4  12      288.22      334.80     10.96 o
   3   4  12      296.25      323.84     10.35 o
   4   4  12      334.91      279.34      6.93 o
   5   4  12      214.29      211.60      6.53 o
   6   4  12       10.80       11.17      2.75 o
   7   4  12        0.64        2.23      2.43 o
   0   5  12       49.75       53.78      7.58 o
   1   5  12       35.69       50.25      6.81 o
   2   5  12      206.52      199.80      7.95 o
   3   5  12      488.85      450.18     11.75 o
   4   5  12       52.23       60.11      4.45 o
   5   5  12       33.36       52.38      3.98 o
   6   5  12       76.74       76.81      4.28 o
   7   5  12        6.35        9.17      7.44 o
   0   6  12       56.44       65.92      7.58 o
   1   6  12      134.25      123.29      6.92 o
   2   6  12      277.12      274.66      7.08 o
   3   6  12       50.89       25.78      3.69 o
   4   6  12       58.70       60.54      4.83 o
   5   6  12        4.25        3.17      2.98 o
   6   6  12       49.75       46.56      3.54 o
   0   7  12      175.83      172.51     13.39 o
   1   7  12       14.47       16.31      4.15 o
   2   7  12       11.03        9.26      4.30 o
   3   7  12       40.32       42.79      5.84 o
   4   7  12       11.23       12.74      4.03 o
   5   7  12       39.62       32.35      4.83 o
   0   8  12      137.98      135.57     13.23 o
   1   8  12       16.40        8.00      4.50 o
   2   8  12       34.20       32.38      5.33 o
   3   8  12        1.11        1.10      3.94 o
   4   8  12        6.36       12.68      4.22 o
   0   9  12       23.05       31.15      6.60 o
   1   9  12       58.17       47.20      5.22 o
   2   9  12        1.83        3.51      4.12 o
   3   9  12        0.43        0.94      4.78 o
   1   0  13       41.92       66.08      8.48 o
   2   0  13       77.14       96.70     10.55 o
   3   0  13      497.88      570.35     26.47 o
   4   0  13       33.06       28.40      6.28 o
   5   0  13       73.10       77.36      7.01 o
   6   0  13      470.95      545.64     17.24 o
   7   0  13       25.53       32.75      5.13 o
   0   1  13       38.35       55.08      5.12 o
   1   1  13      115.42       69.72      5.42 o
   2   1  13       17.81       28.93      3.26 o
   3   1  13     1204.56     1281.69     46.35 o
   4   1  13      166.14      177.92      8.80 o
   5   1  13      267.09      277.26      7.18 o
   6   1  13       48.31       42.90      4.19 o
   7   1  13       53.61       49.94      4.47 o
   8   1  13       24.69       26.99      6.40 o
   0   2  13       59.27       83.29     10.95 o
   1   2  13      709.95      741.16     55.01 o
   2   2  13     3095.37     3563.88    229.89 o
   3   2  13      437.07      440.18     19.70 o
   4   2  13     1522.89     1457.78     48.74 o
   5   2  13       98.57       80.97      5.18 o
   6   2  13       15.16       15.28      3.52 o
   7   2  13        0.49        1.27      2.80 o
   0   3  13      207.19      235.59     21.62 o
   1   3  13      942.18     1002.06     65.54 o
   2   3  13      122.07      148.29      7.98 o
   3   3  13     2276.16     2201.37     81.94 o
   4   3  13       87.11       85.73      7.03 o
   5   3  13        4.01        3.82      3.18 o
   6   3  13       32.72       27.48      3.82 o
   7   3  13       30.22       36.43      3.65 o
   0   4  13       45.16       42.18      7.36 o
   1   4  13      534.39      516.74     25.34 o
   2   4  13      526.18      582.74     33.83 o
   3   4  13      348.50      314.30     14.06 o
   4   4  13       49.38       61.21      4.22 o
   5   4  13       46.53       43.66      3.99 o
   6   4  13       46.80       54.16      3.61 o
   7   4  13       78.61       64.05      3.70 o
   0   5  13       20.32       36.71      8.53 o
   1   5  13      198.88      192.92      8.64 o
   2   5  13       23.52       21.95      4.15 o
   3   5  13      248.94      220.01      6.87 o
   4   5  13       78.47       82.50      4.88 o
   5   5  13       15.06       11.56      2.94 o
   6   5  13       58.35       62.71      3.96 o
   0   6  13      438.42      346.06     17.25 o
   1   6  13       52.93       54.56      5.14 o
   2   6  13      215.92      215.55      6.66 o
   3   6  13       77.51       79.64      5.08 o
   4   6  13      156.32      141.38      6.95 o
   5   6  13       30.66       38.09      4.05 o
   6   6  13        1.92        2.39      2.37 o
   0   7  13      107.62      104.02     10.94 o
   1   7  13      120.69      107.82      6.78 o
   2   7  13      108.25      135.89      8.14 o
   3   7  13      206.80      193.00      9.57 o
   4   7  13       18.54       18.68      4.19 o
   5   7  13       14.21       16.07      4.06 o
   0   8  13        1.85        3.03      6.06 o
   1   8  13       39.72       38.55      5.82 o
   2   8  13       40.23       42.48      5.44 o
   3   8  13        3.23        1.13      3.89 o
   4   8  13       43.52       47.68      5.35 o
   0   9  13        1.78        2.07      4.89 o
   1   9  13       16.49       17.24      4.05 o
   2   9  13        1.42        2.11      4.74 o
   3   9  13        7.44       12.16      6.40 o
   0   0  14       51.71       39.27      6.75 o
   1   0  14       15.99        4.82      2.29 o
   2   0  14      180.92      106.56     11.07 o
   3   0  14     2894.89     2887.48     42.43 o
   4   0  14        9.01        3.69      4.63 o
   5   0  14       26.79       33.29      5.15 o
   6   0  14       62.63       84.09      7.05 o
   7   0  14        3.47        6.38      3.89 o
   0   1  14      277.56      278.75     25.17 o
   1   1  14      249.41      225.43     15.43 o
   2   1  14     1590.11     1325.39     87.20 o
   3   1  14      341.55      362.75      9.44 o
   4   1  14      212.64      170.09      8.19 o
   5   1  14       98.41       94.82      4.90 o
   6   1  14        6.72        9.08      3.16 o
   7   1  14       77.18       74.16      5.06 o
   0   2  14      517.21      445.95     42.40 o
   1   2  14      317.33      352.93     21.39 o
   2   2  14     1816.81     1953.41    140.15 o
   3   2  14      674.65      645.81     44.79 o
   4   2  14     1487.52     1499.12     42.36 o
   5   2  14      179.00      184.61      6.81 o
   6   2  14       33.20       41.89      4.43 o
   7   2  14       50.47       48.20      4.56 o
   0   3  14     1634.66     2339.58    147.39 o
   1   3  14      494.07      483.70     33.41 o
   2   3  14       43.87       46.97      4.97 o
   3   3  14       38.94       36.70      5.82 o
   4   3  14       76.82       90.69      5.70 o
   5   3  14       82.00       98.27      5.84 o
   6   3  14       13.37       18.29      3.44 o
   7   3  14       12.17       11.88      2.81 o
   0   4  14      863.19      909.59     60.63 o
   1   4  14      975.72      954.99     48.39 o
   2   4  14      202.71      164.60      8.52 o
   3   4  14      182.61      176.96      8.46 o
   4   4  14       25.39       21.75      3.29 o
   5   4  14       25.75       28.70      3.50 o
   6   4  14       12.55       11.22      2.59 o
   7   4  14       11.23       10.74      2.68 o
   0   5  14      106.02      113.65     10.64 o
   1   5  14       28.70       28.35      4.83 o
   2   5  14      231.99      227.64      8.18 o
   3   5  14      780.23      735.08     12.59 o
   4   5  14      321.58      316.19      7.70 o
   5   5  14        6.75       17.69      3.10 o
   6   5  14        3.25        4.54      2.44 o
   0   6  14        0.50       -1.32      5.43 o
   1   6  14      909.88      881.41     18.78 o
   2   6  14     1375.88     1330.53     29.87 o
   3   6  14      155.47      163.96      6.48 o
   4   6  14        4.18        1.72      2.99 o
   5   6  14      115.44      103.70      5.53 o
   6   6  14        5.59        9.10      2.52 o
   0   7  14      146.52      140.55     14.14 o
   1   7  14       73.76       90.80      7.50 o
   2   7  14       93.05       89.31      6.97 o
   3   7  14      101.99      130.30      8.33 o
   4   7  14        2.86        5.39      4.14 o
   5   7  14       37.83       43.85      5.11 o
   0   8  14       91.66       78.16     10.80 o
   1   8  14       51.80       48.78      6.22 o
   2   8  14       93.24      103.04      7.85 o
   3   8  14        3.19        0.80      3.58 o
   4   8  14       11.50       11.49      4.06 o
   0   9  14        6.05        8.17      5.21 o
   1   9  14       15.29       16.23      4.22 o
   2   9  14        7.85        9.75      5.04 o
   3   9  14        6.42        3.42      5.69 o
   1   0  15     1348.28     1241.68     59.09 o
   2   0  15       18.35       20.07      6.57 o
   3   0  15        6.59        7.90      5.07 o
   4   0  15        4.91        2.91      4.12 o
   5   0  15       89.59       91.04      7.04 o
   6   0  15       20.57       15.45      4.61 o
   7   0  15       94.08       74.89      6.21 o
   0   1  15      473.55      409.25     33.82 o
   1   1  15     3677.40     3328.84    244.00 o
   2   1  15     1023.05      945.75     61.60 o
   3   1  15     1360.54     1226.26     57.12 o
   4   1  15       54.74       51.25      5.44 o
   5   1  15      588.23      579.16     11.54 o
   6   1  15       22.35       28.85      3.87 o
   7   1  15       97.21       97.72      5.36 o
   0   2  15      562.02      487.15     34.25 o
   1   2  15     7783.99     7972.62    580.08 o
   2   2  15     2461.63     2627.09    202.60 o
   3   2  15      143.67      144.05      8.72 o
   4   2  15      327.68      324.05     10.59 o
   5   2  15        5.08        2.71      2.91 o
   6   2  15       25.89       22.84      3.79 o
   7   2  15       11.31       13.01      3.38 o
   0   3  15      186.39      156.09     23.87 o
   1   3  15      521.66      590.46     37.09 o
   2   3  15     1535.19     1573.39     66.48 o
   3   3  15       17.32       14.48      4.54 o
   4   3  15      367.53      361.36     10.38 o
   5   3  15      113.69      126.51      6.37 o
   6   3  15       25.40       31.29      3.91 o
   7   3  15       46.84       40.35      3.66 o
   0   4  15      169.11      158.19     12.89 o
   1   4  15      346.21      379.01     18.11 o
   2   4  15       13.71       16.57      4.20 o
   3   4  15      352.20      329.35     16.69 o
   4   4  15      302.31      294.93      6.97 o
   5   4  15        3.31        6.43      2.84 o
   6   4  15       22.26       20.61      2.87 o
   7   4  15       17.74       12.83      2.47 o
   0   5  15      337.18      371.74     18.50 o
   1   5  15       86.00       80.87      6.82 o
   2   5  15       66.86       56.82      5.21 o
   3   5  15       20.40       22.50      3.35 o
   4   5  15       22.58       18.66      3.50 o
   5   5  15      121.31      118.44      5.20 o
   6   5  15       10.93        8.34      2.49 o
   0   6  15       41.56       29.90      7.81 o
   1   6  15      334.14      307.72      9.29 o
   2   6  15      960.52      947.62     29.76 o
   3   6  15       59.37       58.59      4.73 o
   4   6  15       47.21       26.35      3.81 o
   5   6  15       15.86       12.38      3.09 o
   6   6  15       37.05       38.93      3.72 o
   0   7  15      119.57      149.72     14.52 o
   1   7  15      222.16      228.86     10.29 o
   2   7  15        2.48        2.60      4.42 o
   3   7  15      132.96      136.48      8.48 o
   4   7  15       27.14       37.49      5.42 o
   5   7  15        3.38        5.21      3.40 o
   0   8  15       94.15       89.38     11.38 o
   1   8  15       31.14       30.73      5.47 o
   2   8  15        1.76        2.75      4.21 o
   3   8  15       23.48       26.47      4.63 o
   4   8  15        9.58        8.18      3.57 o
   0   9  15        0.69       -4.69      4.69 o
   1   9  15       96.01       89.53      6.94 o
   2   9  15       95.65       77.52      8.93 o
   3   9  15        6.62        2.68      5.88 o
   0   0  16        5.28        0.35      3.98 o
   1   0  16      491.04      522.68     31.34 o
   2   0  16     1814.28     1776.97     51.90 o
   3   0  16      175.83      161.28     13.67 o
   4   0  16      355.18      283.71     17.30 o
   5   0  16       51.18       37.46      4.65 o
   6   0  16      887.55      852.17     27.96 o
   7   0  16       53.74       51.40      5.53 o
   0   1  16      748.29      666.84     53.89 o
   1   1  16     2940.33     2729.02    213.68 o
   2   1  16      219.41      303.65     23.98 o
   3   1  16      437.07      428.70     24.45 o
   4   1  16       85.71      110.65      6.54 o
   5   1  16      263.05      229.01      6.71 o
   6   1  16       61.53       69.18      4.93 o
   7   1  16       61.41       54.38      4.40 o
   0   2  16      210.28      224.50     28.37 o
   1   2  16     1947.82     2274.51    198.93 o
   2   2  16     1831.85     1978.19    161.67 o
   3   2  16      146.73      188.47     12.98 o
   4   2  16       40.62       48.34      4.94 o
   5   2  16       61.99       76.22      5.03 o
   6   2  16       19.97       22.78      3.61 o
   7   2  16       33.60       37.55      4.18 o
   0   3  16     1680.04     1676.43    128.44 o
   1   3  16     1231.52     1327.81    100.05 o
   2   3  16      799.91      886.23     43.97 o
   3   3  16      129.66      137.58      9.54 o
   4   3  16      114.14       84.38      5.74 o
   5   3  16       11.69        8.41      3.12 o
   6   3  16       30.46       17.76      3.50 o
   7   3  16       16.92       19.14      3.06 o
   0   4  16      632.50      733.66     67.55 o
   1   4  16       56.82       55.42      5.72 o
   2   4  16      232.93      216.84     12.26 o
   3   4  16       16.59       18.67      4.28 o
   4   4  16       40.37       57.45      4.12 o
   5   4  16       54.74       53.56      4.07 o
   6   4  16       34.48       38.31      3.22 o
   7   4  16        3.84        3.57      2.17 o
   0   5  16      158.50      175.11     13.15 o
   1   5  16     1018.97      956.87     17.95 o
   2   5  16      287.84      267.07     11.23 o
   3   5  16      135.40      154.45      5.96 o
   4   5  16       85.66       72.17      4.89 o
   5   5  16        1.32       -0.33      2.42 o
   6   5  16        9.11        5.61      2.44 o
   0   6  16       75.81       90.14     11.20 o
   1   6  16       30.45       38.49      5.10 o
   2   6  16        9.39       12.70      3.61 o
   3   6  16       99.64      105.42      5.72 o
   4   6  16        3.34        0.20      2.87 o
   5   6  16        7.68        6.02      2.83 o
   6   6  16       27.64       23.05      2.82 o
   0   7  16        3.68       10.73      7.02 o
   1   7  16        1.05        1.77      4.67 o
   2   7  16      119.51      138.75      8.75 o
   3   7  16       43.45       45.46      5.82 o
   4   7  16        8.04       17.76      4.22 o
   5   7  16       10.49        7.29      3.40 o
   0   8  16       80.70       84.80     11.12 o
   1   8  16       15.43       18.99      5.05 o
   2   8  16       19.57       22.51      5.03 o
   3   8  16       30.89       25.22      4.55 o
   4   8  16        3.52        1.47      3.30 o
   0   9  16        7.11        6.02      5.03 o
   1   9  16       64.06       68.38      9.01 o
   2   9  16       22.13       19.75      5.51 o
   3   9  16       10.75        8.48      5.87 o
   1   0  17      460.59      444.42     16.51 o
   2   0  17       13.56       13.99      4.60 o
   3   0  17      180.09      158.11     17.37 o
   4   0  17      382.76      364.26     27.91 o
   5   0  17       24.14       24.44      4.06 o
   6   0  17        7.02       18.83      4.75 o
   7   0  17        0.01        0.01      3.45 o
   0   1  17       16.44        9.17      5.36 o
   1   1  17      356.24      344.39     21.05 o
   2   1  17      338.64      319.28     21.68 o
   3   1  17       38.18       34.88      4.18 o
   4   1  17      281.47      271.04      9.95 o
   5   1  17       54.68       64.54      4.49 o
   6   1  17      114.73      109.27      5.30 o
   7   1  17       29.34       30.11      3.70 o
   0   2  17        0.02        5.45      3.55 o
   1   2  17     1031.55     1010.02     74.03 o
   2   2  17      202.03      130.37     16.44 o
   3   2  17      404.61      436.66     35.98 o
   4   2  17      114.58      143.53      7.48 o
   5   2  17      131.19      129.97      5.97 o
   6   2  17        0.48        1.85      2.95 o
   7   2  17      146.01      150.41      6.61 o
   0   3  17      172.37      150.35     10.46 o
   1   3  17     1222.71     1217.85     83.04 o
   2   3  17      343.08      411.85     26.45 o
   3   3  17       78.38       78.45      6.63 o
   4   3  17      227.69      233.39      6.69 o
   5   3  17       50.28       52.58      4.02 o
   6   3  17      225.92      222.96      6.44 o
   7   3  17       35.71       28.39      3.27 o
   0   4  17        2.16        2.78      4.20 o
   1   4  17      145.96      136.33      7.98 o
   2   4  17      209.10      185.99     10.60 o
   3   4  17      291.38      276.65     14.20 o
   4   4  17      530.79      530.38     10.58 o
   5   4  17       63.56       75.74      4.33 o
   6   4  17       13.53       19.47      2.77 o
   7   4  17       39.87       43.78      3.39 o
   0   5  17      319.98      346.57     16.35 o
   1   5  17      580.90      556.03     14.75 o
   2   5  17       77.33       55.61      3.93 o
   3   5  17       38.79       46.81      3.99 o
   4   5  17       61.35       60.36      4.57 o
   5   5  17       42.51       59.95      4.09 o
   6   5  17        3.84        2.25      2.37 o
   0   6  17      300.31      272.14     16.44 o
   1   6  17       33.10       32.33      4.72 o
   2   6  17      119.14      125.58      6.35 o
   3   6  17      147.61      154.04      6.56 o
   4   6  17       55.61       48.45      4.44 o
   5   6  17       12.73        8.94      2.91 o
   6   6  17       33.04       38.44      3.85 o
   0   7  17      373.77      363.08     38.17 o
   1   7  17      212.68      240.91     11.05 o
   2   7  17      113.85      118.21      7.82 o
   3   7  17      103.53      111.89      8.28 o
   4   7  17       36.27       45.21      5.16 o
   5   7  17       32.23       28.73      4.20 o
   0   8  17       29.49       29.03      7.94 o
   1   8  17      108.18      103.66      7.77 o
   2   8  17       47.23       48.82      5.56 o
   3   8  17       22.73       21.11      4.51 o
   4   8  17       25.77       27.04      4.06 o
   0   9  17       60.10       54.19      7.17 o
   1   9  17      157.26      173.73     19.40 o
   2   9  17       13.21        8.57      5.45 o
   3   9  17        0.49        4.72      5.49 o
   0   0  18     3514.05     3047.39     47.23 o
   1   0  18       97.42      122.09      6.38 o
   2   0  18      208.60      229.07     26.73 o
   3   0  18       19.32       15.16      4.76 o
   4   0  18        1.10        3.42      4.21 o
   5   0  18       13.92        8.46      3.69 o
   6   0  18       10.39       13.78      4.72 o
   7   0  18      144.79      140.11      7.86 o
   0   1  18        6.44       18.34      6.40 o
   1   1  18       61.33       70.96      5.24 o
   2   1  18      770.56      688.04     39.40 o
   3   1  18       44.11       38.73      4.42 o
   4   1  18       82.48      116.88      6.47 o
   5   1  18      164.06      163.11      6.19 o
   6   1  18      235.13      237.18      6.75 o
   7   1  18       18.46       20.51      3.58 o
   0   2  18     1056.68     1034.60     95.32 o
   1   2  18     2668.21     2569.03    202.95 o
   2   2  18      500.53      448.21     58.51 o
   3   2  18      185.08      173.93     13.23 o
   4   2  18      126.77      147.15      7.54 o
   5   2  18      401.69      417.89      8.44 o
   6   2  18       57.89       61.18      4.28 o
   7   2  18        0.19        3.87      2.90 o
   0   3  18      228.33      265.75     17.47 o
   1   3  18      415.90      521.93     24.00 o
   2   3  18      687.16      735.18     39.51 o
   3   3  18       17.24       20.69      4.24 o
   4   3  18     1099.52     1051.78     17.76 o
   5   3  18      216.21      198.89      6.35 o
   6   3  18       45.07       30.21      3.30 o
   7   3  18       23.05       21.03      3.04 o
   0   4  18      191.68      169.35     10.24 o
   1   4  18       17.24       26.59      4.62 o
   2   4  18       95.55       97.58      7.21 o
   3   4  18       25.49       40.87      4.47 o
   4   4  18      157.38      176.59      6.18 o
   5   4  18      232.32      209.24      6.05 o
   6   4  18       50.21       55.04      3.64 o
   7   4  18        2.92        7.57      2.37 o
   0   5  18        7.02        3.02      5.52 o
   1   5  18       65.87       51.68      5.61 o
   2   5  18      289.19      280.32     10.15 o
   3   5  18      447.66      375.45      8.20 o
   4   5  18       71.18       55.29      4.70 o
   5   5  18       40.53       47.47      3.80 o
   6   5  18       66.22       66.00      4.14 o
   0   6  18       29.90       36.21      7.37 o
   1   6  18      185.34      170.16      7.82 o
   2   6  18      186.19      199.35      7.24 o
   3   6  18      182.78      178.14      6.88 o
   4   6  18        2.28        4.01      2.81 o
   5   6  18       22.38       14.00      3.06 o
   6   6  18       17.69       19.03      3.56 o
   0   7  18      227.63      234.10     16.32 o
   1   7  18      139.43      168.57     10.97 o
   2   7  18      173.82      208.33      9.43 o
   3   7  18       74.36       90.80      6.59 o
   4   7  18       28.71       37.89      4.89 o
   5   7  18       69.61       57.98      5.32 o
   0   8  18       88.88      100.95     11.84 o
   1   8  18      166.96      149.68      8.99 o
   2   8  18       34.79       34.61      5.05 o
   3   8  18       18.31       22.81      4.55 o
   4   8  18        5.81        1.92      3.50 o
   0   9  18       18.26       11.53      5.73 o
   1   9  18       14.03       15.19      5.09 o
   2   9  18       15.51       14.79      5.46 o
   1   0  19      207.51      198.23      9.63 o
   2   0  19       54.28       54.83      7.71 o
   3   0  19       23.08        4.27      4.12 o
   4   0  19      454.89      437.52     28.92 o
   5   0  19       79.48       81.96      6.06 o
   6   0  19      138.97      140.89      9.01 o
   7   0  19       37.32       33.68      4.86 o
   0   1  19     1244.50     1111.46     59.77 o
   1   1  19     1802.50     1678.83    152.41 o
   2   1  19      109.35       93.74     11.03 o
   3   1  19      306.51      306.88     25.49 o
   4   1  19        6.40        2.86      2.94 o
   5   1  19      197.73      191.58      5.95 o
   6   1  19      593.51      592.56      9.81 o
   7   1  19       22.44       23.52      3.09 o
   0   2  19      252.13      235.82     33.56 o
   1   2  19     2892.94     2932.41    204.27 o
   2   2  19        5.92        2.03      2.70 o
   3   2  19       67.79       79.81     11.46 o
   4   2  19       39.79       54.40      4.13 o
   5   2  19      355.54      388.91      7.68 o
   6   2  19       15.43       20.91      3.17 o
   7   2  19       85.01       83.26      5.60 o
   0   3  19     1986.41     2331.66    144.01 o
   1   3  19        3.62        5.24      3.38 o
   2   3  19     1323.63     1324.33     71.57 o
   3   3  19       87.87       95.78      7.02 o
   4   3  19       40.83       43.81      3.59 o
   5   3  19       89.11       97.10      4.93 o
   6   3  19        6.58        5.72      2.66 o
   7   3  19       16.22        9.30      2.60 o
   0   4  19       32.49       54.55      7.26 o
   1   4  19      372.22      356.80     22.20 o
   2   4  19      164.76      186.93      9.59 o
   3   4  19       15.75       24.42      3.66 o
   4   4  19       17.22       17.37      3.03 o
   5   4  19       14.59        8.87      2.74 o
   6   4  19        7.89       13.33      2.58 o
   7   4  19        5.88        3.57      2.33 o
   0   5  19      790.25      767.66     23.23 o
   1   5  19       81.07       69.00      6.75 o
   2   5  19      270.66      223.02      6.19 o
   3   5  19       14.21       29.10      3.72 o
   4   5  19       53.86       54.15      4.61 o
   5   5  19       40.73       63.20      4.14 o
   6   5  19        9.09       12.50      2.71 o
   0   6  19      378.14      355.38     23.99 o
   1   6  19      863.22      826.13     19.61 o
   2   6  19      132.14      105.03      5.69 o
   3   6  19       48.97       35.86      4.08 o
   4   6  19        9.87       15.12      3.15 o
   5   6  19        2.50        0.31      2.55 o
   6   6  19        9.04       13.14      3.58 o
   0   7  19      347.98      287.72     22.74 o
   1   7  19       19.62       22.63      5.80 o
   2   7  19       37.17       35.46      5.35 o
   3   7  19       72.80       74.76      6.08 o
   4   7  19       15.85       17.30      4.01 o
   5   7  19       18.24       16.88      3.85 o
   0   8  19       66.20       68.42     10.38 o
   1   8  19       42.24       44.74      5.60 o
   2   8  19       33.57       36.12      5.06 o
   3   8  19       91.86      102.84      8.16 o
   4   8  19       36.60       34.36      5.03 o
   0   9  19       72.35       71.03      8.81 o
   1   9  19        0.93        1.92      4.39 o
   2   9  19       56.59       60.82      9.45 o
   0   0  20      535.35      433.51     19.72 o
   1   0  20      103.81       84.20      8.40 o
   2   0  20       43.91       21.40      5.64 o
   3   0  20       69.54       80.97      8.59 o
   4   0  20        1.07        4.18      4.05 o
   5   0  20       57.25       48.37      5.20 o
   6   0  20       28.24       36.61      5.78 o
   7   0  20        0.04        1.96      3.42 o
   0   1  20      476.82      408.48     13.92 o
   1   1  20      173.41      168.01     11.59 o
   2   1  20      486.41      408.48     31.53 o
   3   1  20       64.52       83.41      7.72 o
   4   1  20      403.29      381.80     18.42 o
   5   1  20      115.93      106.64      4.84 o
   6   1  20       72.20       73.33      4.61 o
   7   1  20       55.07       63.19      3.96 o
   0   2  20     1991.58     1835.99     98.86 o
   1   2  20     1980.88     2094.81    147.32 o
   2   2  20       36.92       46.10      5.81 o
   3   2  20       40.41       64.40     12.85 o
   4   2  20       86.67       66.99      4.34 o
   5   2  20      414.02      432.75      8.08 o
   6   2  20      239.31      237.20      6.51 o
   7   2  20       78.55       59.58      4.37 o
   0   3  20     2739.42     2968.22    137.96 o
   1   3  20      731.95      684.78     46.59 o
   2   3  20        9.10        6.40      3.46 o
   3   3  20       28.68       34.39      4.49 o
   4   3  20      205.93      243.59      6.08 o
   5   3  20       40.59       29.06      3.52 o
   6   3  20       70.15       75.92      4.34 o
   7   3  20        7.43        7.36      2.53 o
   0   4  20      103.28      132.88     13.63 o
   1   4  20      137.31      151.34      8.70 o
   2   4  20      249.37      235.25      8.24 o
   3   4  20      362.57      331.14     10.29 o
   4   4  20      152.22      150.64      5.31 o
   5   4  20      130.92      128.81      5.21 o
   6   4  20       25.44       27.26      2.89 o
   7   4  20        8.60        7.18      2.40 o
   0   5  20      190.25      191.23     13.67 o
   1   5  20      483.33      456.00     14.03 o
   2   5  20       58.49       61.79      4.31 o
   3   5  20      142.45      172.95      7.01 o
   4   5  20       30.25       35.71      4.11 o
   5   5  20       14.03       17.72      2.98 o
   6   5  20       34.04       24.24      2.80 o
   0   6  20      155.94      180.99     16.03 o
   1   6  20      322.22      346.63     12.41 o
   2   6  20        2.79        4.68      3.07 o
   3   6  20      197.77      236.52      8.17 o
   4   6  20       29.37       27.45      3.54 o
   5   6  20        4.33        4.76      2.68 o
   6   6  20       49.58       42.11      5.05 o
   0   7  20      242.60      267.42     21.29 o
   1   7  20       44.73       56.34      6.59 o
   2   7  20       10.78       11.75      4.34 o
   3   7  20       43.61       46.75      5.21 o
   4   7  20       87.69       93.73      6.36 o
   5   7  20        8.76       10.79      3.49 o
   0   8  20        0.93        8.78      7.80 o
   1   8  20        9.30        8.75      4.44 o
   2   8  20        5.73        7.90      3.96 o
   3   8  20       14.83        9.95      3.95 o
   4   8  20       14.29       14.83      4.04 o
   0   9  20      107.61      115.46     10.39 o
   1   9  20       19.08       17.80      5.11 o
   2   9  20        6.91        6.28      4.94 o
   1   0  21      271.65      255.33     17.64 o
   2   0  21       51.63       68.50      8.82 o
   3   0  21      145.55      151.68     11.42 o
   4   0  21      134.96      118.53      8.75 o
   5   0  21      378.01      412.93     16.02 o
   6   0  21        5.22        8.27      4.42 o
   7   0  21        0.17        0.92      3.38 o
   0   1  21     1653.90     1506.52     26.50 o
   1   1  21      708.67      644.15     22.40 o
   2   1  21       78.79       85.19      7.84 o
   3   1  21      103.57      119.98     13.78 o
   4   1  21       53.81       30.76      3.93 o
   5   1  21        5.19        3.79      2.57 o
   6   1  21       77.39       95.61      5.02 o
   7   1  21        1.98        2.34      2.34 o
   0   2  21     1434.93     1672.36    161.05 o
   1   2  21     1550.59     1647.73    111.96 o
   2   2  21       33.79       25.92      4.82 o
   3   2  21       18.45       27.04      5.15 o
   4   2  21       73.68       85.39      4.62 o
   5   2  21      181.71      179.24      5.95 o
   6   2  21       54.09       48.98      3.79 o
   7   2  21       45.00       39.66      3.78 o
   0   3  21      124.34      144.13     32.44 o
   1   3  21      108.04      147.74      9.50 o
   2   3  21       27.74       37.25      5.24 o
   3   3  21      256.35      247.45      9.00 o
   4   3  21       20.58       23.83      3.09 o
   5   3  21       51.09       46.12      3.94 o
   6   3  21       63.69       54.38      3.87 o
   7   3  21        6.86        4.57      2.35 o
   0   4  21      312.20      299.45     24.56 o
   1   4  21       30.12       38.72      5.37 o
   2   4  21       88.86      105.05      6.33 o
   3   4  21      833.37      859.94     20.96 o
   4   4  21       42.45       52.92      3.81 o
   5   4  21      167.81      154.69      5.53 o
   6   4  21       19.71       19.86      2.69 o
   0   5  21      658.41      662.68     22.24 o
   1   5  21      511.23      503.72     19.93 o
   2   5  21        6.46       12.57      2.95 o
   3   5  21       16.01       16.44      3.39 o
   4   5  21       43.91       55.21      4.40 o
   5   5  21        7.53        9.62      2.69 o
   6   5  21       77.92       86.44      4.46 o
   0   6  21     2076.32     1963.88    115.93 o
   1   6  21      542.43      573.82     18.88 o
   2   6  21       83.14       77.17      5.15 o
   3   6  21      101.02      110.15      6.52 o
   4   6  21       25.81       21.67      3.24 o
   5   6  21       31.23       45.67      4.11 o
   0   7  21      235.58      276.61     18.31 o
   1   7  21      262.71      242.14     10.76 o
   2   7  21      122.37      148.53      7.83 o
   3   7  21        4.79       11.22      3.79 o
   4   7  21        3.28        3.59      3.39 o
   5   7  21       10.99        6.61      3.50 o
   0   8  21       16.86       17.66      8.64 o
   1   8  21       23.16       27.92      5.42 o
   2   8  21       13.04       12.99      4.39 o
   3   8  21        4.54        1.72      3.61 o
   4   8  21       21.64       18.00      4.62 o
   0   9  21        0.07        3.33      4.97 o
   1   9  21       21.29       18.34      4.44 o
   2   9  21       16.05       18.97      5.41 o
   0   0  22       44.38       55.01      9.69 o
   1   0  22      783.08      614.11     27.16 o
   2   0  22       29.16       16.26      5.50 o
   3   0  22       12.13        5.67      4.59 o
   4   0  22      343.26      346.18     11.59 o
   5   0  22      100.74       96.90      6.64 o
   6   0  22       23.10       24.62      5.11 o
   7   0  22      183.70      208.32     10.08 o
   0   1  22       12.73       13.90      4.71 o
   1   1  22      223.44      233.29     13.09 o
   2   1  22      326.69      320.19     33.56 o
   3   1  22       88.02       78.77      7.94 o
   4   1  22       91.60      114.87      4.86 o
   5   1  22       35.37       37.98      3.61 o
   6   1  22      192.96      204.90      6.57 o
   7   1  22        4.40        3.10      2.39 o
   0   2  22     3332.01     3659.87    135.10 o
   1   2  22       50.68       73.44      7.94 o
   2   2  22       78.66       69.84      9.11 o
   3   2  22      656.56      640.41     34.58 o
   4   2  22       35.96       41.39      3.55 o
   5   2  22       33.35       50.48      3.89 o
   6   2  22       59.67       51.53      3.78 o
   7   2  22       13.34       11.89      2.91 o
   0   3  22      746.01      778.97     35.29 o
   1   3  22      290.45      314.45     15.37 o
   2   3  22      211.30      186.81     11.89 o
   3   3  22      139.13      156.44      7.35 o
   4   3  22      757.75      755.44     10.85 o
   5   3  22      103.37      112.08      5.31 o
   6   3  22       14.55       23.96      3.14 o
   7   3  22       17.88       14.84      2.63 o
   0   4  22      185.03      199.28     21.62 o
   1   4  22      769.13      827.42     18.98 o
   2   4  22      321.36      327.79     11.24 o
   3   4  22       92.92       89.50      4.61 o
   4   4  22        4.20        0.94      2.56 o
   5   4  22       60.77       57.99      3.86 o
   6   4  22       72.78       68.21      3.62 o
   0   5  22     1924.93     1827.50    118.01 o
   1   5  22       76.58       68.68      5.65 o
   2   5  22      168.96      176.66      6.51 o
   3   5  22      224.29      241.96      8.79 o
   4   5  22       18.29       14.34      3.18 o
   5   5  22       20.69       16.93      2.84 o
   6   5  22       62.50       78.44      4.57 o
   0   6  22      561.45      548.37     48.59 o
   1   6  22      382.97      354.10     10.82 o
   2   6  22        2.86        6.50      3.83 o
   3   6  22       52.13       69.61      5.47 o
   4   6  22       24.42       33.28      3.94 o
   5   6  22        6.00        4.67      2.83 o
   0   7  22        0.00        4.31      7.80 o
   1   7  22       42.74       37.07      5.87 o
   2   7  22       24.88       29.94      4.89 o
   3   7  22       32.51       23.94      4.23 o
   4   7  22       44.25       36.36      4.61 o
   5   7  22        4.95       16.65      3.85 o
   0   8  22        0.29        2.09      5.45 o
   1   8  22      108.23      100.60      7.86 o
   2   8  22       23.68       19.66      4.59 o
   3   8  22       31.02       28.11      4.91 o
   4   8  22       18.07       22.64      6.71 o
   0   9  22       23.38       23.05      6.19 o
   1   9  22        0.56       -0.41      3.49 o
   2   9  22        2.37        3.46      7.27 o
   1   0  23      105.85       96.01     13.84 o
   2   0  23        3.17       12.23      4.57 o
   3   0  23      205.79      201.76     20.07 o
   4   0  23        2.85        2.85      3.62 o
   5   0  23      587.20      503.32     16.02 o
   6   0  23      188.87      177.01      9.06 o
   7   0  23       38.69       60.92      7.21 o
   0   1  23      583.75      497.08     16.66 o
   1   1  23      442.21      380.59     16.27 o
   2   1  23      327.29      297.84     29.39 o
   3   1  23       62.12       62.68      6.42 o
   4   1  23       27.49       31.53      3.18 o
   5   1  23      121.81      132.04      5.37 o
   6   1  23      214.58      238.26      6.78 o
   7   1  23       11.23       11.72      2.55 o
   0   2  23      339.08      344.60     22.32 o
   1   2  23       94.22       99.48      9.21 o
   2   2  23       39.97       44.50      5.94 o
   3   2  23      111.17       97.95      6.25 o
   4   2  23       78.35       91.03      4.43 o
   5   2  23       28.85       25.19      3.17 o
   6   2  23       13.22       12.65      2.75 o
   7   2  23       31.03       31.31      3.49 o
   0   3  23       93.06       92.55     15.92 o
   1   3  23      463.28      489.24     24.46 o
   2   3  23      195.74      177.95     19.65 o
   3   3  23       32.89       31.18      3.64 o
   4   3  23       57.33       61.69      3.76 o
   5   3  23      115.08      117.32      5.39 o
   6   3  23      117.66      100.03      4.65 o
   7   3  23       28.54       30.88      3.50 o
   0   4  23       92.09       93.07     17.99 o
   1   4  23      300.04      304.48     13.91 o
   2   4  23       25.23       27.51      4.29 o
   3   4  23       24.85       20.14      3.11 o
   4   4  23       63.08       58.02      4.21 o
   5   4  23        2.23       -0.25      2.32 o
   6   4  23        6.50        8.16      2.31 o
   0   5  23      380.51      396.05     36.88 o
   1   5  23       21.85       13.46      3.82 o
   2   5  23      167.89      185.22      6.58 o
   3   5  23       65.02       67.08      4.46 o
   4   5  23       54.40       40.83      3.96 o
   5   5  23        8.04       10.76      2.65 o
   6   5  23       43.12       45.29      3.41 o
   0   6  23       86.62       89.03     12.58 o
   1   6  23       79.12       95.78      6.69 o
   2   6  23       47.55       67.41      5.65 o
   3   6  23       78.76       80.88      5.55 o
   4   6  23       27.59       29.10      4.13 o
   5   6  23       10.60       14.87      3.49 o
   0   7  23       30.44       45.24     11.44 o
   1   7  23       84.28       92.18      7.72 o
   2   7  23       28.31       26.29      4.49 o
   3   7  23        7.04        5.87      3.51 o
   4   7  23       29.38       27.92      4.26 o
   5   7  23       18.53       22.27      4.04 o
   0   8  23        0.93        6.86      5.73 o
   1   8  23      100.81       81.00      7.25 o
   2   8  23        0.54        0.49      4.17 o
   3   8  23        9.27        3.19      3.89 o
   0   9  23        5.63        2.85      4.72 o
   1   9  23       29.63       20.43      4.75 o
   2   9  23       48.74       44.98     11.07 o
   0   0  24      528.01      414.31     21.80 o
   1   0  24        3.56       -1.21      5.88 o
   2   0  24      626.26      583.48     57.28 o
   3   0  24      335.83      281.80     28.44 o
   4   0  24      156.63      146.72      7.63 o
   5   0  24       95.81      136.14      9.15 o
   6   0  24       50.10       52.60      5.95 o
   7   0  24        5.00        1.18      3.24 o
   0   1  24       61.73       66.95      8.24 o
   1   1  24      329.40      268.19     14.31 o
   2   1  24       19.73       16.37      3.97 o
   3   1  24       55.82       60.96      5.16 o
   4   1  24       13.41       14.73      2.85 o
   5   1  24       24.63       20.05      3.24 o
   6   1  24       56.20       50.65      4.05 o
   7   1  24        6.77        8.88      2.37 o
   0   2  24       41.94       59.51     12.63 o
   1   2  24       32.74       33.77      5.14 o
   2   2  24       76.58       66.15      8.89 o
   3   2  24      337.90      365.35     12.37 o
   4   2  24      130.34      145.53      5.15 o
   5   2  24       96.72      105.58      4.83 o
   6   2  24        3.95        5.90      2.46 o
   7   2  24        0.30        4.20      2.60 o
   0   3  24      125.17      126.97     18.68 o
   1   3  24      114.41       99.05      8.25 o
   2   3  24       23.94       18.32      4.19 o
   3   3  24      181.39      178.99      5.94 o
   4   3  24      318.74      327.59      6.35 o
   5   3  24      213.25      234.00      6.20 o
   6   3  24       50.11       48.45      3.58 o
   7   3  24       12.95       11.52      2.95 o
   0   4  24      130.37      171.74     16.06 o
   1   4  24      221.87      196.83      8.01 o
   2   4  24      241.24      269.71     11.04 o
   3   4  24       92.76       93.00      4.81 o
   4   4  24      276.49      271.98      6.90 o
   5   4  24       68.32       63.10      3.96 o
   6   4  24        3.23        0.51      2.02 o
   0   5  24      246.58      232.93     13.26 o
   1   5  24      445.57      468.32     13.04 o
   2   5  24      130.55      142.06      5.88 o
   3   5  24       30.41       33.79      3.80 o
   4   5  24       95.22       91.59      5.09 o
   5   5  24       13.45        8.63      2.55 o
   6   5  24       21.67       18.11      2.62 o
   0   6  24       13.04        8.60      6.40 o
   1   6  24      119.29      113.10      7.08 o
   2   6  24       28.58       20.43      4.00 o
   3   6  24       34.03       23.85      4.17 o
   4   6  24       27.94       31.67      3.94 o
   5   6  24       10.58       13.06      3.63 o
   0   7  24       86.73       86.73     14.55 o
   1   7  24       99.28       98.51      7.28 o
   2   7  24       15.79       14.96      4.15 o
   3   7  24       21.37       31.63      4.60 o
   4   7  24       40.31       31.77      4.33 o
   0   8  24      112.32      117.27     12.68 o
   1   8  24        6.42        1.53      3.98 o
   2   8  24       36.01       31.18      5.62 o
   3   8  24        8.36        6.75      3.77 o
   0   9  24       55.13       58.53      9.50 o
   1   9  24       50.37       44.15      6.66 o
   1   0  25       79.86       70.06     13.15 o
   2   0  25      223.97      223.54     26.27 o
   3   0  25       29.94       23.17      5.18 o
   4   0  25       98.44       91.65      6.38 o
   5   0  25      149.16      167.04      9.41 o
   6   0  25       11.75        6.94      3.97 o
   7   0  25       67.57       64.83      5.36 o
   0   1  25      221.36      235.06     12.85 o
   1   1  25       13.28       10.88      5.37 o
   2   1  25       83.83      100.07     11.34 o
   3   1  25       38.59       56.11      5.12 o
   4   1  25      322.21      332.27      7.09 o
   5   1  25      179.80      210.57      6.68 o
   6   1  25       15.02        7.83      2.83 o
   7   1  25       57.42       50.00      3.27 o
   0   2  25     1541.83     1530.79     46.88 o
   1   2  25       14.86       11.93      4.67 o
   2   2  25      159.20      127.26     13.38 o
   3   2  25        1.05       10.38      4.05 o
   4   2  25       13.53       12.06      2.68 o
   5   2  25      150.91      143.72      5.40 o
   6   2  25      148.18      145.29      5.30 o
   7   2  25        7.89        6.30      2.66 o
   0   3  25      150.69      150.50     18.68 o
   1   3  25     1518.76     1655.47     52.71 o
   2   3  25       11.86       19.76      4.00 o
   3   3  25      119.94      109.74      4.74 o
   4   3  25       82.06       88.77      4.27 o
   5   3  25       96.76      108.87      4.78 o
   6   3  25       20.24       14.59      2.69 o
   7   3  25       17.36       17.24      3.14 o
   0   4  25       46.81       80.65     12.95 o
   1   4  25      280.52      282.14     13.98 o
   2   4  25      181.04      198.08      6.63 o
   3   4  25       50.30       52.18      3.85 o
   4   4  25       46.79       51.19      4.06 o
   5   4  25       13.87       11.28      2.77 o
   6   4  25       31.02       25.83      2.74 o
   0   5  25      959.42      944.43     42.42 o
   1   5  25       87.49      100.10      6.33 o
   2   5  25      125.14      124.35      5.64 o
   3   5  25      133.92      139.49      6.28 o
   4   5  25       20.33       23.10      3.36 o
   5   5  25       13.29        9.45      2.75 o
   6   5  25       21.35       25.56      2.91 o
   0   6  25      703.33      708.53     28.84 o
   1   6  25       29.37       26.20      5.19 o
   2   6  25        6.87        4.20      3.52 o
   3   6  25       41.46       46.22      4.77 o
   4   6  25       21.53       20.89      3.55 o
   5   6  25       32.98       33.82      4.16 o
   0   7  25        0.02        1.75      7.77 o
   1   7  25      104.03      120.07      7.81 o
   2   7  25       12.05       18.56      4.32 o
   3   7  25       16.72       20.59      4.13 o
   4   7  25        3.91        5.70      3.57 o
   0   8  25      103.61      103.81     10.87 o
   1   8  25        7.45        6.01      4.57 o
   2   8  25       18.95       18.63      6.29 o
   3   8  25       30.39       39.68      4.80 o
   0   9  25        3.31        1.38      6.92 o
   1   9  25       21.72       14.46      6.05 o
   0   0  26      643.24      568.96     26.47 o
   1   0  26       39.74       49.65     11.76 o
   2   0  26        1.97        1.27      5.31 o
   3   0  26      488.84      428.60     33.71 o
   4   0  26      299.34      293.51      9.62 o
   5   0  26       43.45       36.79      5.71 o
   6   0  26        8.38        4.02      3.82 o
   7   0  26       57.59       51.85      4.91 o
   0   1  26      764.53      708.75     21.22 o
   1   1  26      156.20      159.59     12.16 o
   2   1  26      449.50      403.30     27.37 o
   3   1  26      204.06      216.58      9.53 o
   4   1  26      259.25      255.65      6.45 o
   5   1  26      199.41      167.14      6.26 o
   6   1  26        9.66        5.09      2.49 o
   7   1  26       28.84       27.09      2.72 o
   0   2  26      143.89      171.95     18.51 o
   1   2  26      319.98      350.12     14.24 o
   2   2  26       15.92       10.30      5.65 o
   3   2  26      196.49      193.72     11.05 o
   4   2  26      251.51      264.42      6.16 o
   5   2  26       74.79       90.37      4.56 o
   6   2  26       47.57       45.72      3.51 o
   7   2  26       16.33       13.56      2.83 o
   0   3  26      447.95      477.62     30.10 o
   1   3  26      773.57      836.28     44.45 o
   2   3  26      255.66      215.73      8.15 o
   3   3  26       79.63       73.90      4.05 o
   4   3  26       68.83       61.61      3.83 o
   5   3  26       28.60       21.40      3.00 o
   6   3  26       17.61       14.86      2.64 o
   0   4  26       21.08       21.13      8.89 o
   1   4  26      187.88      176.64      8.42 o
   2   4  26      356.07      341.50      7.59 o
   3   4  26       55.87       65.32      4.18 o
   4   4  26      211.31      192.05      6.26 o
   5   4  26      144.70      154.41      5.45 o
   6   4  26        2.71       15.80      2.74 o
   0   5  26       44.63       51.06      7.19 o
   1   5  26      290.36      281.03      8.44 o
   2   5  26       29.27       34.77      4.29 o
   3   5  26      105.05      118.02      5.91 o
   4   5  26       53.83       42.58      4.17 o
   5   5  26        3.72        2.36      2.55 o
   6   5  26       29.43       34.76      3.52 o
   0   6  26      499.43      603.27     54.38 o
   1   6  26      212.96      197.18     10.42 o
   2   6  26       25.24       28.49      4.39 o
   3   6  26        5.74        8.30      3.53 o
   4   6  26       42.46       43.32      4.17 o
   5   6  26       11.40        8.88      3.29 o
   0   7  26       18.95       13.89      7.01 o
   1   7  26       26.32       29.90      5.02 o
   2   7  26       20.32       18.57      4.23 o
   3   7  26       23.89       23.56      4.16 o
   4   7  26       24.46       24.85      4.26 o
   0   8  26       16.65       21.62      6.83 o
   1   8  26       18.93       18.33      4.58 o
   2   8  26       33.45       29.68      6.89 o
   3   8  26        4.16        2.51      3.86 o
   0   9  26        0.31       -1.73      6.57 o
   1   9  26       48.04       40.48     10.55 o
   1   0  27       59.26       42.38     11.24 o
   2   0  27       57.62       88.30     24.22 o
   3   0  27        0.50        2.03      4.07 o
   4   0  27       33.46       49.03      5.59 o
   5   0  27        7.47        6.65      4.32 o
   6   0  27       51.63       50.12      5.67 o
   7   0  27       36.90       42.03      4.13 o
   0   1  27      578.41      549.01     23.44 o
   1   1  27        1.09        1.24      4.73 o
   2   1  27       39.56       29.33      5.72 o
   3   1  27       17.96       11.03      3.66 o
   4   1  27       33.94       47.99      3.82 o
   5   1  27       93.91       96.25      4.93 o
   6   1  27        3.88        3.84      2.37 o
   7   1  27       43.08       47.26      3.42 o
   0   2  27       22.56       19.20     10.03 o
   1   2  27      148.87      126.68     10.45 o
   2   2  27      411.96      336.35     17.73 o
   3   2  27       88.96       81.68      4.50 o
   4   2  27       71.49       95.44      4.50 o
   5   2  27        9.71        5.77      2.53 o
   6   2  27       53.80       59.48      3.91 o
   7   2  27        9.06        7.50      2.65 o
   0   3  27       70.91       59.51     14.53 o
   1   3  27      275.17      313.57     12.97 o
   2   3  27      146.18      166.06     11.46 o
   3   3  27      111.87      143.51      4.91 o
   4   3  27       72.12       81.51      4.30 o
   5   3  27       61.02       64.64      3.85 o
   6   3  27        4.61        5.12      2.41 o
   0   4  27      417.25      340.96     31.66 o
   1   4  27      102.21      104.79      7.15 o
   2   4  27      990.02      964.38     17.10 o
   3   4  27       65.45       74.51      4.37 o
   4   4  27      158.76      179.19      6.20 o
   5   4  27       23.87       24.79      2.96 o
   6   4  27        2.94        1.89      2.24 o
   0   5  27       12.08       14.82      5.96 o
   1   5  27      360.16      370.04      9.45 o
   2   5  27      315.06      303.10      8.80 o
   3   5  27       90.75       97.78      5.48 o
   4   5  27       43.28       55.90      4.50 o
   5   5  27       38.22       30.55      3.51 o
   6   5  27        1.57        2.68      3.46 o
   0   6  27      258.18      300.20     17.78 o
   1   6  27      284.27      259.92     10.84 o
   2   6  27        3.74        4.75      3.53 o
   3   6  27        5.06        6.85      3.39 o
   4   6  27       44.04       42.58      4.15 o
   5   6  27        7.37        4.19      3.02 o
   0   7  27       73.71       64.63      9.93 o
   1   7  27        0.83        0.21      4.49 o
   2   7  27       38.12       31.42      4.87 o
   3   7  27        5.15        6.79      3.82 o
   4   7  27        1.12        2.39      3.35 o
   0   8  27        3.56        1.56      5.29 o
   1   8  27       13.94       10.63      4.31 o
   2   8  27        0.26       -0.85      3.96 o
   3   8  27        5.11        5.07      4.29 o
   0   9  27        6.07        1.90      6.57 o
   0   0  28      554.57      644.56     29.75 o
   1   0  28      629.54      539.38     29.75 o
   2   0  28        2.77        5.58      8.74 o
   3   0  28      760.53      860.10     53.44 o
   4   0  28     1342.89     1302.18     41.75 o
   5   0  28      278.29      257.42     10.58 o
   6   0  28       17.60       17.53      4.01 o
   7   0  28        1.40        5.14      2.78 o
   0   1  28      665.72      653.38     31.31 o
   1   1  28       58.98       38.92      8.32 o
   2   1  28       42.37       36.44      5.59 o
   3   1  28      154.46      167.39      6.32 o
   4   1  28     1005.95     1038.20     18.95 o
   5   1  28      107.72       95.45      4.92 o
   6   1  28       12.12       16.86      2.82 o
   7   1  28       10.64        8.87      2.18 o
   0   2  28       46.72       41.86     12.28 o
   1   2  28      461.15      453.02     16.63 o
   2   2  28       78.56       74.71      6.12 o
   3   2  28        5.90       13.15      2.88 o
   4   2  28      154.77      176.39      5.60 o
   5   2  28      116.84      123.63      5.07 o
   6   2  28       10.02       12.99      2.70 o
   7   2  28       23.73       19.59      3.18 o
   0   3  28        1.53       -1.02      4.91 o
   1   3  28      319.74      340.12     11.66 o
   2   3  28      251.24      250.77      8.63 o
   3   3  28       38.76       53.25      3.62 o
   4   3  28      225.30      235.16      6.12 o
   5   3  28       62.26       67.89      3.88 o
   6   3  28       20.12       25.61      2.96 o
   0   4  28       50.83       60.83     10.05 o
   1   4  28       91.41      119.26      6.56 o
   2   4  28      468.87      467.33     10.80 o
   3   4  28      258.29      206.77      6.43 o
   4   4  28       40.21       32.39      3.54 o
   5   4  28       37.75       42.12      3.50 o
   6   4  28       43.83       55.00      3.46 o
   0   5  28       53.36       60.27      8.15 o
   1   5  28      239.05      225.76      8.19 o
   2   5  28      179.81      180.66      7.03 o
   3   5  28       88.04       89.54      5.68 o
   4   5  28       13.29       11.92      3.19 o
   5   5  28        3.13        5.80      2.72 o
   0   6  28       99.18      142.88     12.08 o
   1   6  28       77.51       89.69      7.23 o
   2   6  28      138.72      157.95      7.68 o
   3   6  28       70.21       82.27      5.57 o
   4   6  28       10.36        6.75      2.90 o
   5   6  28       46.68       43.63      4.48 o
   0   7  28        7.66        9.18      6.44 o
   1   7  28       12.64       15.48      5.49 o
   2   7  28       13.42       11.27      3.98 o
   3   7  28       14.98       11.41      4.03 o
   4   7  28       26.57       29.81      5.38 o
   0   8  28       19.14       14.38      5.95 o
   1   8  28       24.75       26.89      5.11 o
   2   8  28       17.58       16.56      4.90 o
   1   0  29       19.13       28.72     10.90 o
   2   0  29        0.00       -0.99      4.86 o
   3   0  29      580.44      592.46     35.25 o
   4   0  29      767.73      790.15     19.33 o
   5   0  29        1.47        6.08      4.38 o
   6   0  29        0.14       -0.71      3.10 o
   7   0  29        1.75        2.23      2.82 o
   0   1  29       14.23       18.51      9.69 o
   1   1  29      181.75      127.65     13.27 o
   2   1  29      127.44      132.96      7.92 o
   3   1  29      318.61      334.08      9.11 o
   4   1  29       16.54       18.67      3.14 o
   5   1  29       44.91       45.32      3.88 o
   6   1  29       60.73       45.46      3.58 o
   7   1  29       10.78        8.57      2.20 o
   0   2  29       66.41       67.47     14.88 o
   1   2  29      101.21      109.39      8.50 o
   2   2  29       10.01        6.81      3.85 o
   3   2  29       30.80       30.99      3.20 o
   4   2  29       28.24       32.96      3.26 o
   5   2  29        7.62        9.75      2.72 o
   6   2  29       10.36       10.89      2.54 o
   0   3  29       11.96       11.91      6.11 o
   1   3  29      283.82      261.24     11.39 o
   2   3  29      178.97      178.86      7.05 o
   3   3  29      269.96      300.76      6.98 o
   4   3  29       42.56       48.25      3.72 o
   5   3  29       23.49       25.70      2.97 o
   6   3  29        2.34        2.22      2.23 o
   0   4  29      335.84      348.95     13.71 o
   1   4  29      397.83      401.83     10.27 o
   2   4  29       57.79       63.22      4.76 o
   3   4  29       66.12       69.24      4.60 o
   4   4  29       28.39       28.87      3.59 o
   5   4  29       19.11       15.16      2.85 o
   6   4  29       35.90       32.52      3.00 o
   0   5  29      207.34      188.88     12.30 o
   1   5  29      305.54      282.11      8.99 o
   2   5  29      142.61      130.89      7.14 o
   3   5  29       56.77       64.47      5.15 o
   4   5  29        1.14        3.91      2.84 o
   5   5  29       46.71       46.73      3.89 o
   0   6  29      100.71       99.70     10.68 o
   1   6  29       12.29       10.40      4.71 o
   2   6  29       18.96       24.60      4.24 o
   3   6  29       11.35       14.09      3.84 o
   4   6  29       11.48       12.72      3.14 o
   5   6  29       17.46       11.82      3.86 o
   0   7  29       28.58       26.04      7.54 o
   1   7  29       38.27       35.14      5.59 o
   2   7  29       11.05       16.33      4.42 o
   3   7  29        2.01        1.53      3.49 o
   4   7  29       25.45       22.07      4.90 o
   0   8  29       21.32       30.13      6.77 o
   1   8  29        7.89        8.20      4.06 o
   2   8  29       44.72       48.90      6.26 o
   0   0  30      170.16      152.75     16.95 o
   1   0  30      171.85      144.10     19.89 o
   2   0  30        1.34        5.00      5.67 o
   3   0  30      189.55      220.33      9.84 o
   4   0  30        6.30        7.17      4.08 o
   5   0  30      150.02      188.40      9.95 o
   6   0  30        1.44        0.70      3.15 o
   7   0  30        6.68        6.33      2.88 o
   0   1  30       27.61       19.89     10.21 o
   1   1  30      240.34      210.84     15.31 o
   2   1  30       68.14       80.04      8.01 o
   3   1  30       99.19      111.90      5.14 o
   4   1  30        4.79        6.22      2.73 o
   5   1  30       11.10       11.17      2.85 o
   6   1  30       36.82       33.62      3.27 o
   7   1  30        1.17       -0.29      2.68 o
   0   2  30        8.76        7.86      7.19 o
   1   2  30      240.31      208.42     10.50 o
   2   2  30      147.92      175.72      8.48 o
   3   2  30        8.75       14.52      2.83 o
   4   2  30        6.88       11.61      2.80 o
   5   2  30        5.79        6.23      2.53 o
   6   2  30        4.01        4.68      2.26 o
   0   3  30       99.50      110.18     11.61 o
   1   3  30        1.56        0.05      4.01 o
   2   3  30      266.15      237.24      7.50 o
   3   3  30      349.30      373.32      9.27 o
   4   3  30      174.09      185.24      6.02 o
   5   3  30       73.60       65.86      3.83 o
   6   3  30        2.42        0.00      2.27 o
   0   4  30       94.14       86.76      8.79 o
   1   4  30      119.11       90.66      5.82 o
   2   4  30       11.77       11.88      3.32 o
   3   4  30      325.01      311.01      7.51 o
   4   4  30        0.74        4.24      2.90 o
   5   4  30       10.74        6.27      2.60 o
   6   4  30       53.49       45.54      3.20 o
   0   5  30       13.63       14.04      5.86 o
   1   5  30       66.95       61.31      5.33 o
   2   5  30      129.06      119.91      6.81 o
   3   5  30      102.82       77.67      5.45 o
   4   5  30       28.68       25.98      3.57 o
   5   5  30       62.38       51.15      3.92 o
   0   6  30       21.18       24.99      7.09 o
   1   6  30       34.84       42.84      6.51 o
   2   6  30       47.20       31.14      4.40 o
   3   6  30       14.52       15.15      3.86 o
   4   6  30       36.19       33.14      3.75 o
   5   6  30       20.40       28.39      4.83 o
   0   7  30       10.59        3.45      5.73 o
   1   7  30        4.97        0.49      3.71 o
   2   7  30        8.34        7.54      3.96 o
   3   7  30        8.58       10.11      4.09 o
   4   7  30       19.00       13.97      5.10 o
   0   8  30       15.75       11.72      5.56 o
   1   8  30        7.35       10.50      4.13 o
   2   8  30        5.80        6.22      4.11 o
   1   0  31      134.27      146.18     20.59 o
   2   0  31       10.18       14.46      6.13 o
   3   0  31      762.34      845.01     34.54 o
   4   0  31      121.51      129.68      8.39 o
   5   0  31       58.77       53.86      6.31 o
   6   0  31        4.47        2.72      3.15 o
   0   1  31       42.80       41.86     12.46 o
   1   1  31      274.14      238.26     13.83 o
   2   1  31       38.05       46.60      5.87 o
   3   1  31      287.69      337.33      9.86 o
   4   1  31       92.19       99.78      4.73 o
   5   1  31       34.98       31.93      3.45 o
   6   1  31       11.03        5.58      2.38 o
   0   2  31       39.57       35.74      7.79 o
   1   2  31      350.52      338.59     13.06 o
   2   2  31      226.13      220.10      7.24 o
   3   2  31      110.73      123.63      5.08 o
   4   2  31      303.19      335.99      7.02 o
   5   2  31       13.71        9.15      2.67 o
   6   2  31        7.12        4.13      2.19 o
   0   3  31       79.70       89.05     11.01 o
   1   3  31       45.05       44.50      6.21 o
   2   3  31      383.53      416.28     12.14 o
   3   3  31      352.88      327.50     10.07 o
   4   3  31        7.01        5.25      2.74 o
   5   3  31       28.24       23.19      3.09 o
   6   3  31       58.88       49.44      3.52 o
   0   4  31       26.94       43.16      7.18 o
   1   4  31        6.89       14.07      3.84 o
   2   4  31        6.74       16.20      3.66 o
   3   4  31       19.12       18.85      3.37 o
   4   4  31       19.61       20.21      3.39 o
   5   4  31       39.46       41.84      3.56 o
   6   4  31        4.30        4.74      2.27 o
   0   5  31       14.59       13.47      5.95 o
   1   5  31       17.78       22.58      4.81 o
   2   5  31       14.75        7.16      3.65 o
   3   5  31       38.87       15.83      3.60 o
   4   5  31        1.45        6.93      3.09 o
   5   5  31       14.43       16.18      3.37 o
   0   6  31        1.65        2.10      6.23 o
   1   6  31       52.95       55.76      6.03 o
   2   6  31       13.45       13.04      4.09 o
   3   6  31        2.91        2.37      3.34 o
   4   6  31       23.80       18.97      3.38 o
   0   7  31        0.07       -1.76      4.70 o
   1   7  31        2.04       -0.70      3.66 o
   2   7  31        6.32        9.28      3.80 o
   3   7  31       37.77       38.92      4.99 o
   4   7  31       20.26       13.07      5.56 o
   0   8  31       30.53       27.52      7.49 o
   1   8  31        2.02        1.24      3.57 o
   2   8  31       18.96       20.25      5.34 o
   1   0  32       19.29       35.14      9.85 o
   2   0  32        9.47        5.90      5.74 o
   3   0  32      432.04      451.74     17.78 o
   4   0  32       50.50       56.34      6.37 o
   5   0  32       10.11       13.94      4.68 o
   6   0  32        3.07        6.21      3.17 o
   0   1  32      457.16      485.42     22.26 o
   1   1  32       42.83       39.14      5.82 o
   2   1  32      218.89      200.47     13.38 o
   3   1  32      374.56      414.26     12.79 o
   4   1  32      136.64      120.08      5.42 o
   5   1  32        8.07        6.46      2.77 o
   6   1  32       28.06       27.68      2.91 o
   0   2  32      304.30      313.11     15.79 o
   1   2  32      149.05      142.35      9.11 o
   2   2  32      134.20      130.95      5.97 o
   3   2  32      214.66      197.23      6.09 o
   4   2  32        5.73        2.51      2.74 o
   5   2  32        8.27       15.24      2.87 o
   6   2  32       22.96       21.85      2.73 o
   0   3  32        3.50       19.62      5.89 o
   1   3  32      174.28      168.64      8.75 o
   2   3  32      608.42      620.41     17.24 o
   3   3  32       54.45       68.72      4.61 o
   4   3  32       95.97      115.95      5.27 o
   5   3  32       50.24       44.63      3.58 o
   6   3  32        6.02        3.92      2.35 o
   0   4  32        1.88        7.39      5.29 o
   1   4  32       98.76      115.31      6.50 o
   2   4  32      105.21      140.65      6.65 o
   3   4  32      130.82      128.96      5.93 o
   4   4  32       67.44       88.83      5.23 o
   5   4  32        5.65        7.04      2.55 o
   6   4  32        3.00        1.34      2.30 o
   0   5  32       20.07       25.61      7.24 o
   1   5  32      230.66      233.30      8.77 o
   2   5  32      323.04      391.01     13.07 o
   3   5  32       23.91       14.01      3.90 o
   4   5  32       12.23       19.36      3.72 o
   5   5  32        5.60        4.69      2.92 o
   0   6  32       80.52       71.30     10.63 o
   1   6  32       35.33       29.76      5.05 o
   2   6  32       18.18       19.28      4.16 o
   3   6  32       11.22        6.53      3.42 o
   4   6  32        0.04       -2.32      2.75 o
   0   7  32      108.42      105.13     11.13 o
   1   7  32       23.53       22.50      4.79 o
   2   7  32       15.73       14.12      4.27 o
   3   7  32        2.56        4.25      3.56 o
   0   8  32        2.62        2.47      5.17 o
   1   8  32       15.96        8.24      4.13 o
   2   8  32        5.73        3.63      7.44 o
   1   0  33        0.05        2.52      6.43 o
   2   0  33      648.58      639.00     52.29 o
   3   0  33     1021.41     1122.75     42.55 o
   4   0  33        0.17        0.13      4.07 o
   5   0  33       50.75       71.70      6.22 o
   6   0  33        5.25        2.58      2.94 o
   0   1  33       82.07       92.91     13.58 o
   1   1  33       18.42       18.08      5.15 o
   2   1  33      288.58      293.89     10.86 o
   3   1  33       22.94       38.73      3.75 o
   4   1  33      251.63      232.71      6.83 o
   5   1  33       11.38       13.08      2.95 o
   6   1  33       19.19       16.84      2.49 o
   0   2  33       26.21       23.55      7.45 o
   1   2  33       68.13       62.83      7.53 o
   2   2  33       73.10       87.54      4.90 o
   3   2  33       46.02       49.24      3.89 o
   4   2  33       28.30       34.75      3.66 o
   5   2  33       22.76       27.00      3.12 o
   6   2  33        5.97        4.58      2.19 o
   0   3  33       52.27       50.17      7.38 o
   1   3  33      108.92      115.87      7.69 o
   2   3  33       49.17       56.26      4.40 o
   3   3  33      132.88      153.20      6.54 o
   4   3  33        0.02       -1.07      2.49 o
   5   3  33       13.76       13.72      2.72 o
   6   3  33       14.94       16.08      2.73 o
   0   4  33       28.20       29.91      6.69 o
   1   4  33       40.81       58.60      5.71 o
   2   4  33      106.81      103.92      5.84 o
   3   4  33      390.32      411.02     11.01 o
   4   4  33       13.50       14.89      3.32 o
   5   4  33        0.83        2.59      2.40 o
   0   5  33      193.37      152.19     12.73 o
   1   5  33       51.71       50.20      5.40 o
   2   5  33      220.00      227.53     12.56 o
   3   5  33       25.76       31.22      4.48 o
   4   5  33       28.58       24.67      3.82 o
   5   5  33       32.34       31.90      3.75 o
   0   6  33        7.82        5.97      6.26 o
   1   6  33       22.06       26.15      4.72 o
   2   6  33       23.19       16.04      4.57 o
   3   6  33        6.56        4.00      3.25 o
   4   6  33       34.96       27.54      4.10 o
   0   7  33       13.64       17.13      6.17 o
   1   7  33       19.12       15.21      4.37 o
   2   7  33       38.63       29.60      4.80 o
   3   7  33       20.23       14.11      4.15 o
   0   8  33        3.56        1.55      5.12 o
   1   8  33        8.62        3.98      4.26 o
   0   0  34      181.15      169.88     25.26 o
   1   0  34       84.79      100.13     11.85 o
   2   0  34      880.58      879.67     46.66 o
   3   0  34      888.56      867.93     41.29 o
   4   0  34      244.41      246.72     10.33 o
   5   0  34       17.02       18.65      4.33 o
   6   0  34        2.35        3.81      2.82 o
   0   1  34        2.72        5.15      7.03 o
   1   1  34       44.07       57.26      6.78 o
   2   1  34      319.01      289.58     11.77 o
   3   1  34      192.40      222.03      6.94 o
   4   1  34      122.10      110.99      5.21 o
   5   1  34       80.58       70.09      4.40 o
   6   1  34       26.03       20.05      2.53 o
   0   2  34       49.49       65.70     11.12 o
   1   2  34      306.11      300.95     13.48 o
   2   2  34       59.50       66.94      4.57 o
   3   2  34      166.23      170.20      5.83 o
   4   2  34       65.30       68.57      4.38 o
   5   2  34        5.33       10.58      2.65 o
   6   2  34       39.43       29.37      2.83 o
   0   3  34       32.68       26.06      6.41 o
   1   3  34       32.68       24.28      4.66 o
   2   3  34      373.70      350.03     14.41 o
   3   3  34       28.97       25.63      4.04 o
   4   3  34       27.32       37.77      3.70 o
   5   3  34       22.97       31.92      3.07 o
   6   3  34        1.06        2.74      2.42 o
   0   4  34        9.66       13.04      5.91 o
   1   4  34      212.07      213.29      9.20 o
   2   4  34      142.53      124.38      6.59 o
   3   4  34      204.34      184.51      9.35 o
   4   4  34       72.79       90.14      5.11 o
   5   4  34       11.22       15.75      2.93 o
   0   5  34        5.16        8.20      6.06 o
   1   5  34       27.76       19.67      4.35 o
   2   5  34       47.26       60.96      5.52 o
   3   5  34      154.09      150.49      7.69 o
   4   5  34       41.37       43.80      4.34 o
   5   5  34        4.45        1.60      2.54 o
   0   6  34       25.98       29.79      7.91 o
   1   6  34       18.43       27.33      4.71 o
   2   6  34       62.68       51.78      5.38 o
   3   6  34       27.33       25.72      3.99 o
   4   6  34        3.34        1.36      3.31 o
   0   7  34       37.22       40.64      7.65 o
   1   7  34       41.80       42.39      5.47 o
   2   7  34        5.02        7.69      4.02 o
   3   7  34        1.33        3.70      4.07 o
   0   8  34       33.66       54.49      8.47 o
   1   8  34        7.52        1.47      3.84 o
   1   0  35      167.03      156.01     14.13 o
   2   0  35     1721.65     1798.49     93.85 o
   3   0  35      995.81     1053.65     32.96 o
   4   0  35      285.94      292.68     13.11 o
   5   0  35       57.58       61.00      5.76 o
   6   0  35        8.02        5.78      2.93 o
   0   1  35       59.25       84.22     11.21 o
   1   1  35      296.63      303.34     12.22 o
   2   1  35      125.15      116.14      6.83 o
   3   1  35      544.82      554.00     16.39 o
   4   1  35       10.92       10.43      3.09 o
   5   1  35       10.23        7.14      2.74 o
   6   1  35       13.06       17.52      2.42 o
   0   2  35       79.29       69.81      8.97 o
   1   2  35       83.90       81.53      6.79 o
   2   2  35      117.43      136.25      5.98 o
   3   2  35       33.82       49.34      4.23 o
   4   2  35        4.50        7.59      2.88 o
   5   2  35        3.02        2.63      2.35 o
   6   2  35       13.05       13.88      2.42 o
   0   3  35        3.41        0.55      4.91 o
   1   3  35       21.36       20.15      4.61 o
   2   3  35       47.51       53.37      4.74 o
   3   3  35       28.73       26.30      4.14 o
   4   3  35       28.34       43.15      3.78 o
   5   3  35        6.64        2.98      2.25 o
   6   3  35        9.21        9.61      2.69 o
   0   4  35        0.02        4.38      5.43 o
   1   4  35        6.66        2.89      3.95 o
   2   4  35       33.92       40.89      4.58 o
   3   4  35       44.93       39.55      4.78 o
   4   4  35       73.08       70.14      4.58 o
   5   4  35        3.04        4.37      2.62 o
   0   5  35      112.17       99.99     10.55 o
   1   5  35       16.77       17.88      4.43 o
   2   5  35       29.15       19.86      4.65 o
   3   5  35        6.09       10.31      3.81 o
   4   5  35       13.82        8.72      3.25 o
   5   5  35        8.62       12.00      3.19 o
   0   6  35        0.40        1.18      5.46 o
   1   6  35        6.66        4.04      3.78 o
   2   6  35       35.63       28.61      4.50 o
   3   6  35       25.78       35.87      4.54 o
   4   6  35       23.08       30.33      4.44 o
   0   7  35       47.03       42.86      7.65 o
   1   7  35       44.43       40.96      5.67 o
   2   7  35       17.08       16.94      4.36 o
   3   7  35        6.61        4.60      4.39 o
   0   8  35       36.13       44.46     10.73 o
   0   0  36        0.61       -9.69     12.80 o
   1   0  36       37.25       43.76      7.29 o
   2   0  36      191.38      210.44      9.44 o
   3   0  36       19.18       28.50      5.61 o
   4   0  36      308.13      352.16     13.04 o
   5   0  36       45.11       49.31      5.27 o
   6   0  36        5.49        6.54      2.86 o
   0   1  36        9.53       17.92      8.09 o
   1   1  36      140.60      150.86      9.03 o
   2   1  36      263.15      280.65     11.19 o
   3   1  36        7.75        8.68      3.12 o
   4   1  36       35.07       38.87      3.93 o
   5   1  36       35.10       33.49      3.49 o
   6   1  36        7.34       11.57      2.14 o
   0   2  36      140.46      153.21     12.58 o
   1   2  36      455.67      423.31     13.87 o
   2   2  36       19.48       13.71      3.74 o
   3   2  36       14.33       15.48      3.36 o
   4   2  36        8.09        8.36      2.88 o
   5   2  36       28.15       24.56      3.08 o
   6   2  36        5.85        6.72      2.05 o
   0   3  36       31.38       29.43      6.22 o
   1   3  36      163.69      155.52      8.40 o
   2   3  36      291.74      298.78     12.90 o
   3   3  36        0.42        2.94      3.18 o
   4   3  36       57.21       72.64      4.41 o
   5   3  36       33.55       23.89      2.75 o
   0   4  36      182.38      201.86     13.97 o
   1   4  36       52.01       52.03      6.06 o
   2   4  36      134.63      127.85      6.92 o
   3   4  36       23.55       35.41      4.61 o
   4   4  36       37.58       29.44      3.91 o
   5   4  36       19.55       21.97      3.41 o
   0   5  36        0.25        0.49      5.52 o
   1   5  36      178.88      173.85      8.65 o
   2   5  36       25.36       22.25      4.62 o
   3   5  36       20.01       21.81      4.16 o
   4   5  36      119.34      118.73      7.31 o
   5   5  36       47.92       61.58      9.34 o
   0   6  36        0.91        0.76      5.34 o
   1   6  36       12.23        8.05      3.91 o
   2   6  36       17.24       12.65      3.86 o
   3   6  36       13.15       13.69      3.89 o
   4   6  36       11.12        6.56      3.94 o
   0   7  36       23.08       15.79      5.70 o
   1   7  36       21.91       21.94      4.66 o
   2   7  36       50.20       58.83      6.62 o
   3   7  36        4.58        5.07      4.27 o
   1   0  37        0.08        0.72      6.35 o
   2   0  37       31.92       42.71      6.37 o
   3   0  37        6.44        2.60      4.21 o
   4   0  37       70.98       91.35      7.25 o
   5   0  37       34.56       33.32      4.73 o
   6   0  37       24.74       30.14      3.63 o
   0   1  37       45.49       60.29      9.11 o
   1   1  37      217.25      207.26      8.58 o
   2   1  37      190.55      189.50      7.52 o
   3   1  37       17.38       15.51      3.58 o
   4   1  37       26.34       32.89      3.80 o
   5   1  37       60.93       72.91      4.24 o
   6   1  37       22.46       26.83      2.46 o
   0   2  37      301.97      346.01     15.50 o
   1   2  37      197.59      189.53      9.32 o
   2   2  37        7.21        6.90      3.47 o
   3   2  37       17.64       18.49      3.61 o
   4   2  37        5.97       10.41      2.95 o
   5   2  37       24.98       24.38      3.05 o
   6   2  37        9.11       15.05      2.50 o
   0   3  37       22.46       17.04      6.12 o
   1   3  37       49.98       49.96      5.69 o
   2   3  37      144.40      146.18      8.12 o
   3   3  37       66.57       73.13      5.36 o
   4   3  37       38.62       51.71      3.91 o
   5   3  37        9.47        8.71      2.27 o
   0   4  37       27.67       26.61      7.28 o
   1   4  37       54.61       50.42      5.99 o
   2   4  37        4.90       12.66      3.92 o
   3   4  37       64.76       84.04      5.95 o
   4   4  37       21.45       33.34      4.00 o
   5   4  37        2.73        2.60      2.71 o
   0   5  37        0.98       -1.39      5.18 o
   1   5  37       12.27       13.26      4.13 o
   2   5  37       21.18       12.44      3.94 o
   3   5  37       86.06      101.36      6.24 o
   4   5  37        8.71        9.87      3.52 o
   0   6  37        5.83        1.85      5.28 o
   1   6  37        9.55        9.18      3.92 o
   2   6  37        2.24        2.17      3.35 o
   3   6  37        1.16        4.83      3.99 o
   4   6  37       32.02       33.02      6.00 o
   0   7  37       16.88       17.11      5.70 o
   1   7  37       57.01       68.72      6.32 o
   2   7  37        1.65        1.15      4.26 o
   0   0  38       53.28       62.13     13.44 o
   1   0  38      210.91      196.54     15.42 o
   2   0  38      105.17       87.34     10.15 o
   3   0  38       11.70       12.34      4.83 o
   4   0  38        8.45        7.20      4.08 o
   5   0  38        5.39        5.92      3.46 o
   6   0  38        3.54        5.00      2.79 o
   0   1  38       26.39       19.77      7.17 o
   1   1  38       27.17       38.16      6.22 o
   2   1  38      395.31      424.78     13.83 o
   3   1  38       26.17       20.83      3.62 o
   4   1  38       46.68       38.62      3.91 o
   5   1  38       72.10       69.82      4.12 o
   6   1  38        8.44       10.99      2.28 o
   0   2  38       62.38       57.67     10.30 o
   1   2  38       20.24       22.21      4.72 o
   2   2  38       75.85       78.72      6.22 o
   3   2  38       14.10       14.39      3.48 o
   4   2  38      180.91      175.83      6.04 o
   5   2  38       10.20       13.20      2.75 o
   0   3  38        0.05       -1.17      5.12 o
   1   3  38      668.45      724.59     20.15 o
   2   3  38       15.03       17.84      4.55 o
   3   3  38       90.43       96.54      6.38 o
   4   3  38        5.57        5.66      2.63 o
   5   3  38        0.36        1.03      2.09 o
   0   4  38      171.91      163.99     13.12 o
   1   4  38        2.21        3.11      4.06 o
   2   4  38      135.83      133.72      7.71 o
   3   4  38        9.97        7.33      3.49 o
   4   4  38       36.53       37.50      4.26 o
   5   4  38        3.70        4.19      2.71 o
   0   5  38       13.82       18.38      6.33 o
   1   5  38       87.21       80.34      6.24 o
   2   5  38       10.83       10.66      3.81 o
   3   5  38       39.50       26.25      4.36 o
   4   5  38       11.93       16.17      3.75 o
   0   6  38        1.75       -2.62      4.95 o
   1   6  38       11.84        6.59      3.67 o
   2   6  38       11.15       12.74      3.60 o
   3   6  38        0.88        2.39      3.73 o
   0   7  38        0.12       -0.94      4.35 o
   1   7  38        1.92        0.81      3.27 o
   2   7  38       49.30       52.24     11.94 o
   1   0  39      351.25      346.19     18.23 o
   2   0  39      232.30      234.86     16.76 o
   3   0  39        0.28        2.78      4.34 o
   4   0  39        2.31       -2.20      3.65 o
   5   0  39        0.10        0.39      3.21 o
   6   0  39        3.81        1.06      2.77 o
   0   1  39      171.06      188.22     13.96 o
   1   1  39      326.79      300.43     12.60 o
   2   1  39        2.36       -0.26      3.12 o
   3   1  39       16.79       18.60      3.70 o
   4   1  39        4.83        2.39      2.81 o
   5   1  39      166.13      171.46      5.54 o
   6   1  39       13.83        9.65      2.65 o
   0   2  39      104.11      118.15     13.41 o
   1   2  39       13.05       11.15      4.60 o
   2   2  39       30.43       25.06      5.18 o
   3   2  39       18.39       21.87      3.74 o
   4   2  39       92.07      109.91      5.25 o
   5   2  39       28.40       25.13      3.00 o
   0   3  39      237.92      252.72     18.09 o
   1   3  39      116.06      123.19      7.74 o
   2   3  39       31.27       21.39      5.35 o
   3   3  39        1.87        2.83      3.36 o
   4   3  39       25.05       31.80      3.59 o
   5   3  39        4.73        5.78      2.36 o
   0   4  39       24.65       37.60      7.90 o
   1   4  39       23.16       16.85      4.61 o
   2   4  39       14.04        9.63      4.17 o
   3   4  39       27.98       25.36      3.92 o
   4   4  39       15.26       18.82      3.39 o
   5   4  39       29.31       27.44      4.11 o
   0   5  39        4.44        8.88      5.61 o
   1   5  39        7.81       10.80      4.04 o
   2   5  39        6.07        5.47      3.66 o
   3   5  39       22.66       21.78      4.22 o
   4   5  39       20.36       19.83      3.71 o
   0   6  39        4.09        2.72      5.04 o
   1   6  39        5.72        5.83      3.55 o
   2   6  39       15.14        9.71      3.98 o
   3   6  39       10.52       12.24      4.42 o
   0   7  39       16.30       19.76      5.50 o
   1   7  39       16.05       21.74      4.21 o
   2   7  39       16.92       12.29      5.49 o
   0   0  40      117.63      110.02     23.18 o
   1   0  40      571.41      569.01     22.43 o
   2   0  40      134.43      141.12      9.97 o
   3   0  40       75.17       90.84      7.76 o
   4   0  40        7.85        4.20      3.69 o
   5   0  40       17.20       22.83      4.26 o
   0   1  40      162.90      170.69     13.44 o
   1   1  40      283.48      284.32     15.72 o
   2   1  40      112.46      124.11      6.67 o
   3   1  40        4.42        3.43      3.05 o
   4   1  40        4.60        5.11      2.72 o
   5   1  40       43.95       39.74      3.26 o
   0   2  40      147.19      148.88     16.95 o
   1   2  40       67.66       67.95      6.83 o
   2   2  40       36.09       46.85      6.05 o
   3   2  40      102.52      127.23      6.17 o
   4   2  40       23.87       22.59      3.51 o
   5   2  40        5.17        5.46      2.15 o
   0   3  40        1.26        5.00      5.46 o
   1   3  40      187.65      177.44     11.00 o
   2   3  40       50.08       46.66      6.80 o
   3   3  40        5.25        6.23      3.47 o
   4   3  40       60.83       71.18      5.11 o
   5   3  40        6.30        8.02      2.88 o
   0   4  40       17.35       11.61      6.25 o
   1   4  40      102.32       78.54      6.97 o
   2   4  40       30.90       15.34      5.03 o
   3   4  40        4.78        3.33      3.18 o
   4   4  40       46.41       43.72      4.48 o
   0   5  40       67.79       82.43      9.22 o
   1   5  40        5.09        3.16      3.57 o
   2   5  40       36.18       31.22      4.86 o
   3   5  40       15.29       25.28      4.41 o
   4   5  40        0.03        1.52      3.06 o
   0   6  40        0.22        1.23      4.78 o
   1   6  40        3.48        2.21      3.28 o
   2   6  40       18.39       20.40      4.31 o
   3   6  40       17.23       16.08      4.90 o
   0   7  40       63.92       68.00      9.29 o
   1   7  40       44.88       51.72      5.82 o
   1   0  41      377.29      362.26     18.59 o
   2   0  41      415.79      424.13     18.36 o
   3   0  41      210.25      221.32      9.85 o
   4   0  41       13.39       16.96      4.25 o
   5   0  41        0.01        1.68      3.18 o
   0   1  41      102.97      103.93     13.21 o
   1   1  41      203.03      228.88     11.28 o
   2   1  41      101.06      102.29      6.82 o
   3   1  41       11.38       15.51      3.42 o
   4   1  41       16.87       15.92      3.00 o
   5   1  41        2.48        3.70      2.27 o
   0   2  41      344.20      335.19     41.61 o
   1   2  41       21.59       21.94      5.87 o
   2   2  41       20.94       23.12      5.08 o
   3   2  41       57.73       49.46      4.64 o
   4   2  41       28.36       32.85      3.87 o
   5   2  41       12.74       12.96      2.34 o
   0   3  41      294.01      277.30     15.86 o
   1   3  41       69.84       52.79      6.11 o
   2   3  41       65.90       67.02      7.37 o
   3   3  41       16.33       18.59      4.15 o
   4   3  41       10.77        7.54      3.08 o
   5   3  41        3.61        5.96      2.82 o
   0   4  41       60.21       58.95      8.60 o
   1   4  41      104.51      103.31      7.28 o
   2   4  41       67.72       54.65      6.71 o
   3   4  41       17.31        7.95      3.56 o
   4   4  41        1.17        1.53      2.94 o
   0   5  41        0.98       10.63      5.25 o
   1   5  41        4.98        2.58      3.38 o
   2   5  41        3.67        7.42      3.82 o
   3   5  41       13.94       17.12      4.33 o
   4   5  41       23.81       17.37      4.42 o
   0   6  41       30.98       25.88      6.44 o
   1   6  41       19.02       23.95      4.41 o
   2   6  41        6.67        9.65      3.70 o
   3   6  41        6.75        3.24      3.99 o
   0   7  41       18.44       14.50      4.86 o
   1   7  41       50.83       47.09      7.68 o
   0   0  42      183.27      210.18     29.75 o
   1   0  42      289.06      289.18     16.99 o
   2   0  42       53.70       74.28      9.87 o
   3   0  42       16.12       26.65      5.56 o
   4   0  42       24.32       18.86      4.21 o
   5   0  42       35.28       42.54      4.66 o
   0   1  42      415.79      397.17     23.66 o
   1   1  42        1.01        5.14      5.32 o
   2   1  42       61.62       63.40      5.73 o
   3   1  42       19.12       17.86      3.36 o
   4   1  42        4.22        4.21      2.57 o
   5   1  42        9.36        8.38      2.41 o
   0   2  42      475.94      470.72     31.60 o
   1   2  42       15.38       13.02      5.47 o
   2   2  42      103.74      111.78      7.31 o
   3   2  42       35.45       31.54      4.24 o
   4   2  42        8.48        5.11      2.62 o
   5   2  42        1.10        1.64      2.25 o
   0   3  42       11.68        2.41      5.75 o
   1   3  42       60.93       74.09      6.64 o
   2   3  42        0.22        2.61      4.44 o
   3   3  42       35.44       32.85      4.77 o
   4   3  42        0.63        1.35      2.94 o
   5   3  42        5.02        2.23      2.59 o
   0   4  42       23.05       24.64      6.71 o
   1   4  42       29.21       25.45      4.87 o
   2   4  42        8.44        5.48      4.38 o
   3   4  42       33.19       36.96      4.58 o
   4   4  42       21.86       36.27      4.02 o
   0   5  42        1.00        6.20      5.02 o
   1   5  42       10.30       10.95      3.71 o
   2   5  42       24.39       27.88      5.01 o
   3   5  42        4.36        5.22      3.87 o
   0   6  42        0.78        5.44      4.86 o
   1   6  42       17.80       24.34      4.36 o
   2   6  42        2.30        2.75      3.63 o
   1   0  43        5.04        8.20      7.68 o
   2   0  43        0.44       -1.44      5.86 o
   3   0  43       75.28       87.81      7.89 o
   4   0  43        9.26        9.31      3.80 o
   5   0  43       60.90       69.04      5.97 o
   0   1  43      120.92      109.31     38.32 o
   1   1  43      133.85      138.72      9.94 o
   2   1  43       58.94       80.79      6.99 o
   3   1  43       16.20       14.03      3.15 o
   4   1  43        4.94        3.75      2.52 o
   5   1  43        6.11        4.88      2.23 o
   0   2  43      253.01      258.07     18.11 o
   1   2  43       50.33       44.76      6.31 o
   2   2  43       53.59       59.91      7.15 o
   3   2  43       73.94       73.61      5.05 o
   4   2  43        7.08        7.95      2.82 o
   5   2  43       42.72       47.15      3.94 o
   0   3  43        1.09        1.87      5.82 o
   1   3  43        0.94        3.56      4.33 o
   2   3  43      102.09       83.71      7.38 o
   3   3  43       35.47       39.46      4.38 o
   4   3  43       24.02       30.06      3.49 o
   0   4  43        6.54        9.38      5.69 o
   1   4  43       11.26       11.13      4.09 o
   2   4  43       37.50       47.33      6.00 o
   3   4  43       14.64       16.34      3.53 o
   4   4  43       39.88       38.64      3.67 o
   0   5  43        3.17        0.58      4.45 o
   1   5  43        8.78        8.82      3.72 o
   2   5  43       18.63       15.70      4.30 o
   3   5  43        2.64        0.38      3.40 o
   0   6  43        1.38        1.21      4.48 o
   1   6  43        5.43        8.81      3.49 o
   2   6  43       11.96        7.84      4.49 o
   0   0  44       29.27       20.59     15.22 o
   1   0  44        0.06        0.65      7.04 o
   2   0  44      174.81      205.73     18.95 o
   3   0  44        0.19        0.71      3.98 o
   4   0  44        0.07       -0.61      3.29 o
   5   0  44        0.16       -0.86      2.78 o
   0   1  44      145.73      138.04     35.20 o
   1   1  44      203.87      202.01     11.87 o
   2   1  44       71.29       85.10      6.98 o
   3   1  44       64.36       62.74      5.05 o
   4   1  44       10.99        8.03      2.78 o
   5   1  44        3.17        2.93      2.35 o
   0   2  44      104.42       96.97     12.28 o
   1   2  44      143.78      170.28     12.80 o
   2   2  44       61.16       68.44      7.14 o
   3   2  44       33.42       38.43      4.48 o
   4   2  44       21.65       29.60      3.55 o
   5   2  44       77.30       66.71      4.81 o
   0   3  44      318.74      344.23     19.12 o
   1   3  44       18.16       24.08      5.18 o
   2   3  44       88.33       75.48      7.33 o
   3   3  44       17.74       21.62      3.85 o
   4   3  44       25.06       28.86      3.67 o
   0   4  44       18.97       24.17      6.41 o
   1   4  44      139.39      119.69      7.37 o
   2   4  44       25.47       24.29      4.95 o
   3   4  44        1.60        0.97      3.46 o
   4   4  44       15.09        8.18      3.28 o
   0   5  44       17.10       20.01      5.59 o
   1   5  44       20.90       17.32      4.01 o
   2   5  44       18.36       14.69      4.09 o
   3   5  44       13.22       16.03      4.06 o
   0   6  44       34.42       47.23     10.68 o
   1   6  44        7.50        0.53      3.51 o
   2   6  44       19.37       15.32      5.56 o
   1   0  45        2.32        5.18      7.17 o
   2   0  45        1.27        5.42      5.42 o
   3   0  45        4.55        9.65      5.42 o
   4   0  45        4.33        7.95      3.55 o
   5   0  45        5.59        4.33      4.16 o
   0   1  45       71.75       70.15     13.84 o
   1   1  45       44.60       32.23      6.82 o
   2   1  45       10.06       12.02      4.23 o
   3   1  45        4.11        6.14      3.09 o
   4   1  45        3.82        5.67      2.80 o
   5   1  45       31.54       30.19      4.11 o
   0   2  45        9.73       15.62      7.88 o
   1   2  45       27.48       29.21      5.86 o
   2   2  45       37.22       27.49      5.65 o
   3   2  45        3.17        5.24      3.16 o
   4   2  45        2.13        4.17      2.62 o
   0   3  45       38.83       54.61      8.22 o
   1   3  45      100.43      105.90     11.14 o
   2   3  45       17.05       16.54      4.93 o
   3   3  45       66.98       62.85      5.25 o
   4   3  45        3.83        0.09      2.57 o
   0   4  45      186.11      153.30     27.37 o
   1   4  45        7.97       11.30      4.26 o
   2   4  45       30.31       39.31      5.39 o
   3   4  45       59.95       55.59      5.50 o
   0   5  45       24.74       29.63      5.93 o
   1   5  45        3.51        2.88      3.58 o
   2   5  45        7.77        4.98      3.51 o
   3   5  45        2.83        4.99      3.57 o
   0   6  45        1.96        1.98      4.27 o
   1   6  45        6.67        6.84      4.26 o
   0   0  46      308.54      276.78     29.06 o
   1   0  46       17.01       18.75      7.88 o
   2   0  46        3.53        5.54      5.43 o
   3   0  46        9.81       14.73      5.61 o
   4   0  46       14.92       14.07      4.81 o
   0   1  46      533.90      539.73     38.06 o
   1   1  46       52.89       46.72      6.61 o
   2   1  46      123.24      135.51      7.96 o
   3   1  46       17.01       12.97      3.72 o
   4   1  46       31.65       30.79      3.55 o
   0   2  46        7.05       21.95      7.77 o
   1   2  46       78.20       86.18      7.87 o
   2   2  46        1.53        4.71      4.30 o
   3   2  46       18.52       20.29      4.34 o
   4   2  46        6.30        4.96      2.58 o
   0   3  46        6.75        8.43      7.04 o
   1   3  46       49.26       45.54      7.58 o
   2   3  46        7.81       10.76      4.45 o
   3   3  46        4.32        2.57      3.44 o
   4   3  46       25.64       29.10      5.04 o
   0   4  46        2.07        1.10      5.19 o
   1   4  46        1.42        1.53      3.67 o
   2   4  46       16.87       15.42      4.27 o
   3   4  46        2.49        8.65      3.60 o
   0   5  46        1.17        1.45      4.90 o
   1   5  46       10.80       17.54      4.15 o
   2   5  46       11.87       13.67      3.99 o
   0   6  46       12.72       11.24      7.61 o
   1   6  46        4.27       -0.52      6.23 o
   1   0  47       14.04        5.42      6.92 o
   2   0  47        1.15        2.92      5.14 o
   3   0  47       76.01       88.40      8.68 o
   4   0  47        1.97        2.56      4.02 o
   0   1  47        7.14       11.78      8.86 o
   1   1  47       75.97       77.88      8.32 o
   2   1  47       32.06       33.49      5.84 o
   3   1  47       24.12       24.72      3.93 o
   4   1  47        9.15       16.62      3.54 o
   0   2  47       16.89       23.26      7.81 o
   1   2  47       73.64       60.58      7.49 o
   2   2  47      116.20      107.18      7.40 o
   3   2  47       10.92       13.31      3.95 o
   4   2  47       18.29       19.95      4.22 o
   0   3  47       70.16       73.22     13.79 o
   1   3  47       61.31       57.77      8.03 o
   2   3  47       12.90       12.57      4.42 o
   3   3  47        6.40        1.61      3.61 o
   4   3  47        1.06        3.11      4.05 o
   0   4  47        0.22       10.82      7.61 o
   1   4  47        2.04        3.06      3.91 o
   2   4  47       27.93       22.62      4.39 o
   3   4  47        4.38        6.79      3.56 o
   0   5  47        3.42        6.59      6.28 o
   1   5  47       21.47       26.72      4.75 o
   2   5  47       14.11        7.89      3.60 o
   1   0  48       17.99       13.67      7.49 o
   2   0  48        1.25        9.84      5.41 o
   3   0  48        4.88        2.17      4.37 o
   4   0  48        3.90        2.89      3.71 o
   0   1  48       10.75        7.09      8.50 o
   1   1  48      127.70      104.96      9.03 o
   2   1  48       17.77       25.81      5.32 o
   3   1  48       12.59       13.82      3.60 o
   4   1  48       28.86       31.31      3.92 o
   0   2  48      175.43      167.04     18.66 o
   1   2  48       89.79       83.23      8.25 o
   2   2  48       44.83       29.52      5.27 o
   3   2  48        7.91        7.26      3.48 o
   4   2  48       39.98       51.70      5.73 o
   0   3  48        2.29        5.57      6.19 o
   1   3  48      105.00      112.31     11.64 o
   2   3  48        1.98       -0.32      3.62 o
   3   3  48        7.71        8.04      3.59 o
   0   4  48       63.76       64.74     16.26 o
   1   4  48       37.76       31.06      4.81 o
   2   4  48        6.72        0.40      3.40 o
   3   4  48        1.13       -0.49      3.34 o
   0   5  48        0.49        0.68      5.59 o
   1   5  48       11.62       14.99      4.51 o
   2   5  48        3.51        3.49      4.16 o
   1   0  49        0.65        5.20      6.67 o
   2   0  49       11.99       12.31      6.12 o
   3   0  49       10.16       14.32      4.99 o
   4   0  49        6.69        4.03      3.66 o
   0   1  49        1.22        1.89      7.64 o
   1   1  49       31.64       17.01      6.13 o
   2   1  49        9.11       13.46      3.96 o
   3   1  49        7.71        8.19      3.26 o
   4   1  49       22.13       18.27      3.57 o
   0   2  49        3.99        4.61      6.29 o
   1   2  49      104.65       98.40      8.51 o
   2   2  49       24.47       17.08      5.02 o
   3   2  49        8.17       11.55      3.92 o
   0   3  49       17.33       28.77      7.54 o
   1   3  49       19.82       10.79      4.80 o
   2   3  49        3.36        4.38      3.71 o
   3   3  49       22.48       22.05      4.40 o
   0   4  49       53.39       46.36      9.58 o
   1   4  49       14.57        7.49      3.77 o
   2   4  49       14.79        9.33      3.58 o
   0   5  49        0.07       -5.19      6.05 o
   1   5  49       10.90        6.31      4.95 o
   0   0  50        4.61       -2.94     10.73 o
   1   0  50        4.90        9.69     11.24 o
   2   0  50       26.15       26.15      7.27 o
   3   0  50       28.59       30.04      5.51 o
   4   0  50        0.12        2.98      3.99 o
   0   1  50       45.87       43.63      8.42 o
   1   1  50        0.80        3.24      5.20 o
   2   1  50       94.43      105.96      7.48 o
   3   1  50       17.98       20.22      3.55 o
   0   2  50       44.30       36.61     13.36 o
   1   2  50        4.40        3.02      4.41 o
   2   2  50       53.48       48.74      5.54 o
   3   2  50       10.10        8.59      3.60 o
   0   3  50        1.11        6.66      5.90 o
   1   3  50       22.02       14.62      4.62 o
   2   3  50       17.23       13.65      3.68 o
   3   3  50       34.74       30.38      5.70 o
   0   4  50        0.81       -1.76      5.65 o
   1   4  50        4.18        6.06      3.95 o
   2   4  50        6.19        5.24      3.49 o
   1   0  51        4.79        6.87      7.14 o
   2   0  51        4.37        3.86      5.57 o
   3   0  51       51.09       40.43      6.99 o
   0   1  51        0.62        5.76      5.98 o
   1   1  51       19.10       17.86      5.25 o
   2   1  51      126.34      151.94     15.73 o
   3   1  51       29.70       32.75      4.44 o
   0   2  51        3.13        6.90      5.95 o
   1   2  51        7.58        6.37      4.39 o
   2   2  51       42.56       48.66      5.63 o
   3   2  51        1.56        2.88      3.30 o
   0   3  51        7.43        7.30      6.54 o
   1   3  51       17.35       13.61      4.45 o
   2   3  51       47.58       38.70      4.27 o
   0   4  51       27.16       14.31     12.89 o
   1   4  51        7.31        7.49      3.68 o
   2   4  51       26.48       11.59      7.27 o
   0   0  52      103.99       86.67     17.30 o
   1   0  52        0.36        0.75      6.32 o
   2   0  52        0.01        2.00      5.20 o
   3   0  52        0.39        1.04      3.84 o
   0   1  52        1.04       -0.72      5.59 o
   1   1  52        6.07       10.51      4.66 o
   2   1  52       15.56       14.98      4.51 o
   3   1  52       46.23       40.82      4.78 o
   0   2  52        2.32        1.73      5.39 o
   1   2  52        2.59        1.90      4.07 o
   2   2  52       23.26       25.13      4.30 o
   3   2  52       26.44       22.24      5.60 o
   0   3  52        5.34        5.31      6.30 o
   1   3  52        2.14       -0.09      3.71 o
   2   3  52       19.65        9.08      3.18 o
   0   4  52        2.39        0.86      6.75 o
   1   4  52        1.56        0.27      4.59 o
   1   0  53       37.86       41.94      9.30 o
   2   0  53        3.21        3.96      4.98 o
   3   0  53        2.40       -2.93      4.82 o
   0   1  53       49.29       52.69     15.83 o
   1   1  53       11.31       17.80      4.83 o
   2   1  53       33.64       25.65      5.15 o
   3   1  53       18.11       17.19      4.69 o
   0   2  53        0.75        1.52      5.23 o
   1   2  53       17.99       16.12      4.47 o
   2   2  53        9.76        8.37      4.02 o
   0   3  53        8.54        9.09      6.30 o
   1   3  53        1.02        2.61      3.61 o
   2   3  53       41.86       34.77      9.86 o
   0   0  54        1.11       -5.36      7.44 o
   1   0  54        4.91        0.78      6.29 o
   2   0  54        0.35       -2.42      6.57 o
   0   1  54        3.00        4.89      6.35 o
   1   1  54       24.47       22.05      4.23 o
   2   1  54        9.09        9.09      4.10 o
   0   2  54        1.77       -0.44      4.94 o
   1   2  54       22.42       23.00      5.08 o
   2   2  54       45.31       42.10      5.98 o
   0   3  54       43.74       20.59      8.82 o
   1   3  54       10.87        8.34      4.56 o
   1   0  55       11.26        4.62      5.69 o
   2   0  55        0.05        4.15      6.92 o
   0   1  55        0.94        5.04      6.28 o
   1   1  55        2.55        7.16      4.09 o
   2   1  55        8.38        7.23      4.09 o
   0   2  55        5.75        2.46      4.80 o
   1   2  55        3.32        2.51      3.66 o
   0   0  56        1.32        1.38      7.09 o
   1   0  56       10.27       16.46      6.15 o
   0   1  56        5.18       14.24      6.06 o
   1   1  56        9.44       12.25      5.44 o
   0   2  56        6.11        9.34      8.48 o
   0   1  57        2.01        2.72      4.82 o
 
